# Supplementary material for: Qingxuan Runmu Yin alleviates dry eye disease via inhibition of the HMOX1/HIF-1 pathway affecting ferroptosis
Source: Front Pharmacol. 2024 Sep 11;15:1391946. doi: 10.3389/fphar.2024.1391946 (PMC11425584; doi:10.3389/fphar.2024.1391946)
Supplement: Supplementary file 1 [file DataSheet3.ZIP]

Archive with 3 entries (3 files):
- Rat gavage.mp4
- sodium fluorescein staining-contr.mp4
- sodium fluorescein staining-DED.mp4
