# Supplementary material for: Qingxuan Runmu Yin alleviates dry eye disease via inhibition of the HMOX1/HIF-1 pathway affecting ferroptosis
Source: Front Pharmacol. 2024 Sep 11;15:1391946. doi: 10.3389/fphar.2024.1391946 (PMC11425584; doi:10.3389/fphar.2024.1391946)
Supplement: Supplementary file 2 [file DataSheet8.ZIP]

Archive with 10 entries (10 files):
- R/disease.txt
- R/diseasegene.R
- R/Extraction of ferroptosis-related genes.R
- R/ferroptosis.txt
- R/hub gene.txt
- R/hubgene.cys
- R/intersect.txt
- R/kegg.R
- R/kegg.txt
- R/target.txt
