# Supplementary material for: Qingxuan Runmu Yin alleviates dry eye disease via inhibition of the HMOX1/HIF-1 pathway affecting ferroptosis
Source: Front Pharmacol. 2024 Sep 11;15:1391946. doi: 10.3389/fphar.2024.1391946 (PMC11425584; doi:10.3389/fphar.2024.1391946)
Supplement: Supplementary file 2 [file DataSheet8.ZIP › R/disease.txt]

TGM1
TGFB1
MUC5AC
SOD1
PLTP
MMP9
TNF
TRPM8
NLRP3
TRPV1
IL6
IFNG
IL17A
THBS1
BPIFA2
CFTR
TRIM21
DNASE1
TAC1
TMSB4X
IL1B
PAX6
IL1A
HMGB1
NLRP6
MUC1
CRP
CA6
MUC16
RPS6KA2
PPARG
NOD2
PPARA
POMC
TLR8
MZB1
SFTPD
RMDN1
ELOVL1
RMDN3
CCL21
RPS6KA1
BCL2
CREBZF
RPS6KA3
PTGS2
HAMP
CCL2
PTGDS
CCL3
CCL19
SYBU
BDNF
SOAT1
SCRN1
BRCC3
MAP1LC3B
TLR10
CASP8
SPZ1
VAMP8
SERPINH1
SQSTM1
IL33
RGN
MAPKAPK2
ADIPOQ
ATG5
NSD2
SSB
VDR
SPRR1B
SPRR2A
RO60
ST2
STAT3
ELOVL4
TBCE
PPP1R11
TGFB2
TGFB3
TGM2
TIMP1
TLR4
CRISP2
CD47
KIR2DS2
ACE
DEFB4A
BHLHA15
JAG1
EGF
EGFR
PRSS55
ESR1
ALB
PPP1R15A
SPDEF
AATF
CHIA
HPGDS
GOT2
TMTC3
CTSS
RMDN2
DEFB4B
PRG4
NOD1
CES1
NFAT5
PRR4
ADCYAP1
LEAP2
CLU
CCR5
CCR7
CP
CSF1R
CSF2
PHETA1
GPT
NR3C1
ITGAM
ITGB2
ACAT1
KIR2DS1
KIR3DL2
LCAT
LGALS3
MPI
MTHFR
IL10
MUC7
MYD88
OSM
P2RY2
CD207
ITGAL
AR
INS
GSTP1
HCFC1
HLA-C
HLA-DRA
HLA-DRB1
AIRE
HSP90AA1
HTN1
ICAM1
IGF1
IGFBP3
IL5
IL13
IL18
AQP5
CNTN3
LMBR1L
ASB11
NKX1-1
OR4D6
KRT33A
SLC36A4
MIR548AA1
WSCD2
MBD3L4
PRDM4
ZNF771
SNORA69
SPX
ZNF672
ARL17B
TRK-TTT3-4
TRK-TTT3-3
CD300LD
AFAP1L1
SAMSN1
LINC00708
ZG16
TRK-TTT3-1
TRK-TTT3-2
TMEM204
DEFB109B
AARD
DPF1
TAS2R20
HACD4
ALKBH1
ZNF528-AS1
VCX3B
ZNF347
TRK-TTT3-5
MAILR
SNORD61
GASK1A
LINC00904
PPM1M
ADGRD1
SNORD28
FAM53A
LCE4A
ARSF
KRTAP8-1
MIR4640
PREX2
ISOC2
MANEAL
SNX18
RASAL3
GARIN4
CIPC
PABPC1P2
DES-LCR
TMEM129
MRGPRX3
C4orf48
SREBF2-AS1
LRRC36
ADGRF1
ABCA9
PCDHGA5
UTP23
SOX21
MROH6
MAPT-IT1
THEGL
VCX2
SLC12A2-DT
PWWP2B
SH3BGRL3
NPAS1
UAP1L1
KCNJ9
MRPL36
ZNF628
RNU11
SLC6A16
ADIRF
PRSS58
MIR4315-1
LRRC43
PLPPR3
TIGD7
SRPX
CKS2
POTEB2
REXO2
CCDC112
GPR155
CMM4
PCDHGB2
SNORD3A
ZNF569
TTLL4
ISOC1
RFPL4B
MED11
LAMB4
MIR676
GPR4
SS3
DTWD2
EMILIN2
MIR519C
CALCOCO1
LETM2
ANKMY1
ZNF599
TBC1D8
DHRS7B
LRRC7
THAP9
COL19A1
SCYL3
MBOAT2
ARHGEF40
ADGRB2
ENSG00000277196
KRT33B
TAF1D
CIAO1
AMN1
CERS4
LINC02258
DENND2C
SLC4A10
HACD2
IGKV2D-29
ZNF595
MDS2
GML
NAA30
PLA2G12A
ZNF396
RBMX2
SNX31
ZNF713
PHF10
ISX
ZHX1
SPRR1A
MAP3K15
STAP2
DENND11
AMY1B
FAM193A
INTS3
ZC3H7B
FCHSD1
SMR3A
LRRC37A
MIR365B
ZNF302
GDPD5
SEPHS1
CBX7
TMEM87A
SNX24
MMS19
CCDC80
CPEB2
PRR16
SMUG1
VCX3A
COL15A1
DCANP1
ZNF30
PHLDA2
NAA11
CDH26
NSD3
NSUN6
GPA33
TNIP3
KIF18A
LRRC37A3
OSBPL3
TRIM38
FAM219B
RNASEH2B-AS1
KIF19
PANX3
NEK11
TRIM56
GSX1
PRAMEF2
UBOX5
SLC31A2
SUCNR1
MBD3L5
NKTR
TUT4
GPX8
ZDHHC14
ABHD4
HVCN1
ZSCAN4
LEUTX
SDR16C5
CCDC57
ABCA6
FFAR1
RNU12-2P
DNAJB4
INTS2
GLOD4
CBARP
KRT84
ZNF24
PTPRB
YAE1
DUXA
GTF3A
LGI2
PGBD2
CENATAC
H2AC15
SSH1
TRIML2
TMED1
CTU1
LINC00529
HEMGN
ARL14EP
SNRNP48
FAM149A
HNRNPH3
SLC39A10
ABHD16B
PUDP
NSUN7
SPATA46
MARVELD1
TMEM100
SETMAR
TCHHL1
H2AC19
ACER1
TIFAB
KHDC1L
ZCCHC3
PLIN4
VSIG8
TAAR1
CAPN14
MIR4767
EEF1B2
SERINC4
ADCYAP1R1
YKT6
GJA10
ARHGEF25
PTER
TRR-TCT2-1
FOXB1
PELI2
ZNF181
PRAMEF12
COX7C
MIR320B2
CPT1B
VCX
MRGPRX2
GLYR1
CYP20A1
MSBP1
ZRANB3
BHLHA9
RNF7
MCUR1
RABGAP1
KCNRG
ZNF555
HMSD
AFG1L
LRRC66
MIR194-2
CALML6
MED22
DTD1
PGM2
ABCC12
TTLL3
TMEM184B
INTS4
SLC8B1
GJD3
MIR320B1
LYNX1
AMY1C
KRT82
SNORD16
SPRR2B
HAO1
TLK1
CFAP58
DHX36
EPB41L2
STYX
ACBD4
GALNT1
IGSF10
TMEM242
COX19
PEX5L
NDOR1
ENDOU
ZNF141
ARL4D
NOC2L
R3HCC1L
SIAH2
SLCO2B1
SKIC8
IGL
CCDC102A
MSL2
DIS3L
SFMBT1
NT5C1B
H2AC12
HACD3
SHPRH
GTSF1
NSUN4
P2RY14
H2AC11
WFDC3
H2AC1
H2AC4
SQLE
ANKRD49
SLBP
ZNF546
SART3
TBCB
UBE2V2
RUSF1
MAP3K10
GPX6
CSMD3
SIT1
KANSL2
DOLPP1
SEMG1
STX8
MIR3121
SCGB2B2
BTAF1
ARPP21
HOPX
SMPD3
PRSS50
IFI44
MIR4804
MIR521-1
TES
NAA50
DENND4A
HARBI1
POLE2
MIR4774
ADGRB3
NAGPA
NUAK1
CDKN2D
CCDC14
UPK2
MCHR2
NACA
MGST2
MIR449B
RNF111
ABHD12B
ZNF79
PLIN5
HNRNPAB
POLN
ABHD14A
FBXW5
RBM7
CIAO2B
ARL17A
PNPLA4
CXCL14
CTIF
RNA18SN1
FRG2
BORCS7
CAPN12
GARIN5A
OCM2
TENM2
AGMO
APEX2
GPR149
MRPL58
SMURF2
DHX58
MX2
ADAMDEC1
PARP6
BRD1
CNPY3
EME1
MYH4
BRD3
H2AC14
PPP6C
EHF
MIR450B
WWP1
ABCA8
OASL
MIR548A1
MAEA
PALMD
ACACB
ZCCHC7
EXOSC4
ABCC10
AZIN1
TRAFD1
WTIP
MORF4L1
HCG25
ZNF503-AS1
DIP2B
TACC3
TENT2
P2RY6
STOML3
CCL28
TRIM43
FAIM
DIPK2A
AMY1A
NAP1L4
ADGRE5
PDK4
GPR20
POLM
SGK3
MC5R
SRI
CHD6
TRPV2
CSH1
SARNP
FOXI3
MIR626
NT5C1A
ALDH3B1
EIF3H
GPX7
MIA
MIR874
CLCA2
THEM4
IFIT1
QTRT1
HELQ
H2BC3
SLC6A7
CCNL2
GRPR
SNORD80
AP5M1
CMAS
MIR767
GTF2E1
PIFO
NSUN5
ELOVL7
IFIT2
HOXC4
SAE1
PAPSS1
PIF1
CRISP3
LNPK
G0S2
INHBB
IFI44L
LINC02210
ICMT
KRT75
POLQ
TFAP2E
S100A2
NET1
GPN1
SLX1B
CLDN7
MBD1
PELI1
BMP3
TCEA3
YIPF2
GJB5
RXFP2
SLC16A4
ALDH1L2
DTX2
RHBDF1
STATH
IFI35
SPPL2C
LGALS7
H2AC21
SNAP23
MIR4258
NMUR1
POLD2
MIR1285-1
CEP20
PSME1
ENDOV
TMEM256-PLSCR3
H2AC13
SGK2
MAP3K3
CHSY3
MIR449A
CLSPN
ADH1A
PCOLCE
ZBTB21
NECTIN3
B3GAT1
DCLRE1A
TMPRSS11D
COX17
ASGR1
KRT24
SSBP3
SLC39A6
POLL
SH3GLB1
ACCS
EXOSC7
FAF2
ATG101
PTPRA
BARX1
TFPT
GPAM
SESN2
ERAS
MTRNR2L5
BMX
PAEP
NOP2
CCNL1
ID3
LSM4
SCX
OVCH1-AS1
SERPINB9
ERC1
PLIN3
GREM2
DTL
FILIP1L
CDH15
PRPF39
TUT1
FAM120C
ABHD6
RBM6
ZNF629
SLC6A15
MIR1304
THTPA
FAAP24
KLK13
S1PR3
NUP153
COL6A5
SNW1
SLC38A2
CLUH
QPRT
FUCA2
CETN3
SUPV3L1
COG3
ANAPC16
CSH2
KATNAL2
ANXA4
DPEP2
SLC6A12
TCEA2
SMARCC1
ADH4
SEMA4F
FXYD1
COPZ1
RAD17
MCF2
STX4
HMG20B
RAD18
S100A7A
AFDN
SLC30A4
RSAD2
PGAM4
LOXL4
NEURL4
CLPTM1
IGFALS
HTR1D
MIR758
ZNF750
ARPC3
HTN3
MPND
LGR6
ING3
CSN2
PLCL1
TNFRSF19
FER
ACLY
LAT2
PARP2
POLD3
MYBPH
GRIN3A
CSN3
SLC39A12
IFIT3
ZNF655
RNMT
ARHGAP27
GEN1
CRTC3
NEUROG1
ICA1
XKR6
P2RY4
PTPRU
SCARA3
SNORA75
NELL1
COX11
IFNA21
SLC16A8
EIF4B
EPC2
PTAFR
CC2D2B
MTMR9
SPRR3
DCAF1
ELOVL6
STIM2
MOCOS
CPQ
SLC27A1
EIF4G3
RALGDS
SLC39A1
ELMOD2
CYP4A22
ADI1
CRYZ
SV2B
MT1A
PSORS1C2
MIR147B
MIR3162
MOV10
TDG
MORC3
CTNNAL1
ZBP1
ABI1
SUPT5H
EIF4G2
PNPLA7
TNMD
ZNF346
APBB3
REV1
CCL25
EEC1
STK19
SLX1A
HECTD4
FTSJ1
NAP1L1
PNPLA5
MED30
SLC20A1
BCO2
PKP3
MIR548D1
ROCR
ENSG00000288605
TM2D3
TSPEAR
AZIN2
AGMAT
NCALD
NFKBIB
MIR1-1
MYBL1
AADAT
SOSTDC1
ZNF142
SOX9-AS1
RNASE1
ALOX15B
DEFA3
FABP12
RNF8
CLEC4E
HRNR
SOX14
MAML3
PAM
WWC1
LOC102723517
CELA1
AMTN
MTREX
TNFSF9
CLEC6A
SHISA6
TNFRSF10C
MIR576
SP4
EXOSC6
RPL34
STC1
NECTIN4
SERPINB6
GHITM
SLC7A1
POLR2I
EIF3B
CIRBP
TRDMT1
CMM
KIF16B
RNF217-AS1
RAD23A
NPTX2
NLRP5
SORBS2
AVPR1B
INSL3
TERF2
KDM2B
POC5
IL13RA1
PANX2
VIL1
RSPO4
PHF20
MIR518D
OPRPN
MGLL
LECT2
ENSG00000261069
MIR181B2
BTC
SMARCA1
MAP3K14
NDNF
AK1
NCOA4
PDLIM3
SLC30A6
SNX9
DMRT1
PGAM1
LMLN
SNU13
APEH
PPY
RAPGEF1
MIR512-1
CLPTM1L
HOXC13
DEFB103A
GPRC6A
EPPK1
ABCC5
NIPA2
ADARB2
CYP4A11
GBA3
SNAPIN
CPLX3
MLNR
MSLN
CRTC1
GNL3
TAF11
SCRIB
ZFAND2B
ABCA13
STAG3L5P-PVRIG2P-PILRB
MFAP4
SVBP
H2BW2
CELSR3
ENTPD2
SLC39A7
GPD1
MIR627
TMEM79
TNRC6B
MBD3L2
SPRY1
NFIC
STIP1
MPZL1
ABCA5
DCD
PDK2
CTSE
SEC22B
HK2
AKR1C1
TXK
BCO1
PRDM12
FTMT
PRSS8
MYOZ2
PEX11A
EXTL2
XPNPEP2
SMURF1
MNAT1
DRAP1
MCM4
PFKFB3
MIR939
ZC3H14
RHOJ
MEST
SNORD95
SCAP
CBX3
FAM50A
CTSV
IMMP2L
PITPNA
NELFE
BCL2L2-PABPN1
FSHB
TXNRD1
RNY5
SLC39A2
CIDEC
ING1
GTF2B
SH2D3A
CRHBP
ELOA
MYL6
SLC31A1
ALYREF
DUX4L8
DLX6
PBRM1
G6PC2
SLC25A6
HAND2-AS1
ADGRE2
TEN1
DUX4L7
CKAP4
CUL7
TRIM33
TAX1BP3
CPN1
FCER1A
ADCY1
SLC5A3
SLC30A1
EPIST
P3H3
RNU6ATAC
ALDH16A1
CHGB
AMD1
H3C14
INTS8
DLG2
PDE3B
IL13RA2
IL25
CASP14
RAI2
SARM1
SLC30A2
TNFAIP6
AB196722-001
AF420032-001
AOX1
DUSP22
USP18
IL5RA
CCL1
DNAJA1
USP4
XAB2
MT-TC
PMVK
CALCRL
RAD9A
MCHR1
MTX1
ETV5
MBD6
LINC01191
GDI1
FITM2
KAT8
DMXL1
PPP1CC
THBS3
MED27
FMN1
SMYD2
TOX
ORM1
KRT6B
HUS1
ZNF23
MIR374B
ALDH1B1
KRT85
CRABP2
PEDS1
CPE
CLC
PHYHIP
PAPPA-AS1
LAP3
GALNT13
VAPA
SUPT4H1
TSHZ3
ADRA1B
SNHG31
BEST2
BRAP
RBM28
LTBR
GNAS-AS1
IL17B
MLLT3
SRP54
SLITRK1
OBSL1
HLA-DMB
ARNT
FBF1
GGPS1
PTPRN2
SPON1
CCHCR1
FGF22
JAGN1
FAM53B
AVPR1A
HMGCS2
ABCC3
NSF
LGR5
PTGDR
TCEA1
POLK
SLC6A17
ACAA1
TNXA
FUBP1
SLC15A1
HTR4
NUDT10
HLTF
IER3
LIPF
HEYL
PI4KB
FAM167A
HNRNPL
SUMF2
PDCD1LG2
SLC35F3
ELAVL3
LGMN
MIR744
GPKOW
SLC17A9
P2RY1
IGFBP4
PDE3A
MIR628
MYO1A
PZP
CYP26C1
RPA2
CLDN5
NSUN3
KLK5
MAP1LC3A
GRHL3
CACNA1G-AS1
ARSJ
CYP26A1
GNA15
TFF2
PTBP1
MIR518A1
CLDN14
INTS1
CUL4A
NORAD
G3BP2
NEIL1
CABP2
DDX56
SERPINB8
CD52
TSC22D3
AGRP
DHX9
ATF3
H2AZ1
VDAC3
TBC1D32
ENSG00000232995
HRG
SRSF1
CCS
TOM1
TASP1
TRPC4
SLC7A8
SCTR
KHDRBS1
P2RX3
UQCRB
EXOSC1
IRF2
GPR68
LOC106627982
FNDC5
RNASE2
ZCCHC8
ANGPTL8
MOK
PTPN14
TGOLN2
PAX8-AS1
KANTR
CGB3
S100A11
PDIA3
BAIAP2
TRIM25
IGSF1
PVR
CRLF2
SLC29A1
IL31RA
RAB1B
CD2
EVPL
LRIG2
RAPGEF3
CETN2
TRIM5
RAB2A
INHA
NECTIN2
SIGLEC1
SERPINB2
CEP89
PRODH
LRIF1
PDGFC
KIR2DL3
SLC22A23
AIM2
IL17D
LOC117038795
PRKAB1
P2RX5-TAX1BP3
ASIC4-AS1
TRN-GTT2-6
TRN-GTT2-5
TRN-GTT2-3
TRN-GTT2-4
TRN-GTT2-2
TRN-GTT2-7
TRN-GTT2-8
IGHV4-38-2
TRN-GTT2-1
UNC93B1
PRG2
SFN
POMP
SNX27
MVD
TAB1
TPM4
RNF125
DLX3
PGM2L1
PIGK
ADPRH
CD83
PRKCI
DUSP19
MIR26A2
GTF2H3
CDK10
NAV1
SYNJ2
THUMPD1
MTUS2
CCKBR
C7
MBTPS1
RAB33B
H2AC16
NUDT6
NAF1
STRC
DMGDH
MYL1
H2AC20
TBC1D5
MBS1
TRIP12
SNRPD2
TPT1
SLC36A1
IL24
BST2
PLEKHG2
SLC1A5
WNT6
TOPBP1
RAD52
MIR124-2
GP5
KLK1
FAM111B
SARDH
YEATS2
CXCR6
LOC101927178
QRSL1
TPSAB1
DEFB103B
MC3R
ZNF292
GTF2H1
CCKAR
BMS1
GHRHR
PAGR1
NPR1
IRX2-DT
EPS15
CEP135
CCN4
CTTN
FEZF1
MIR92A2
RAB35
RAB3IP
NEDD9
GADD45A
IFI16
PANX1
KIF24
ATG12
NHEJ1
NISCH
PWAR6
VIPR1
TSEN34
SSTR5
ID1
TDRKH
SASH1
FCAR
IFITM3
TENT4A
RAD23B
FGFRL1
H2AC17
MESP2
KLRD1
HCCAT5
SLC6A18
PSORS1C1
PSMB3
PNPLA8
PSMA5
GTF2H2
CFD
SC5D
CD7
IL17RD
CYP4F2
GJC3
CNTLN
AOC1
FLRT3
HRH4
ALDH3A1
GAB1
IRF9
TBXA2R
SLC3A2
RHOD
SNRPE
EXOSC10
RAB6A
CA9
PHIP
LALBA
HEY1
RAB1A
NAXD
CRELD1
POLB
YBX1
LPIN1
DNAJC12
ACAD11
PLD2
APOBEC3G
ATOX1
HES7
DEFA1
SOCS2
H3C11
PKM
DDX11
NSMF
MT2A
DLL3
PAX9
FKBP4
CLMP
HNRNPC
SSTR3
PLEKHA1
SELENOP
PYCARD
RECQL
PSMA3
ACKR2
IL20
KIR2DL1
SP3
RMI1
DSCAM-AS1
PATJ
RBBP4
ARRB1
HPSE2
LINC01587
GP2
IL1RL2
SNHG28
NCKAP1
HTR1B
USP1
TMC6
AKR1A1
LPAR1
ABCC4
ITGB6
SNHG7
CARMN
CRYM
CDK7
LOXL2
LAMP3
ADRA1A
CTRL
SLC25A17
FOXJ1
CGB5
SOX1
LAD1
FRS2
TKTL1
CCRL2
CDR1-AS
RAD51B
GTF2H4
RBX1
TGM5
LPIN2
NR1I3
MIR490
NAGS
MIR302D
SAMD12
MAML2
NALT1
LTA4H
FABP5
AMPD3
IL1RAPL1
STX16
HAAO
WNK4
SULT1A1
SLC16A1
LPO
RHBDF2
DNASE2
SRD5A1
DNM3
PLIN1
CDH17
MIR124-3
CCL13
TBX19
MIR637
ESRRB
CCDC141
H6PD
FOXN1
PNLIP
IFI27
TAGLN
GLDN
APCS
AP1S3
IVD
GNAI1
SETD1B
DALRD3
ALPK1
ALOX12
SUGCT
TRHR
CASC19
MTAP
FPR2
MMP10
PRKAA1
ASAH2
KCNQ3
MEPE
PLAGL1
CASC8
PTPA
ATXN2L
TGDS
PTGDR2
ZNF526
GIP
LHCGR
LEF1
SNRPD1
RPLP2
RGS5
PCAT2
MTUS1
AEBP1
POLI
TFF1
PRKCE
FAM120AOS
PCK2
PCBD1
CD1B
PCK1
RAD54L
CCL27
COG8
PKP1
ANXA6
UCP3
CHKB-CPT1B
TREH
COMMD1
PTPRN
ANXA2
RALGAPB
MGC32805
DEK
NRCAM
NEXN
PTGFR
SLC1A7
CWC27
LIPE
MDC1
TOP2B
KLK7
TRD-GTC9-1
ICAM3
CYP51A1
MSMO1
CD58
TERF1
NIN
SV2A
ENPP2
CLEC4M
COG1
PLAG1
RRM1
IGLON5
CD1E
SERPINB7
MIR135A1
FGF4
ARID4A
ST14
CD1C
KISS1R
CASC2
TTC5
KANK2
MYO3A
ARSH
AGPS
MIR18B
BCKDK
AQP3
CMA1
OFCC1
CHKA
UNG
CCL24
GEMIN2
POLR2L
BHLHE40
PRKAA2
TMPRSS6
MYOG
PLIN2
MS4A2
PIGW
OGA
RELB
PRDX2
GJD2
CYSLTR1
COL8A1
PENK
NEDD4
S100A7
COG5
H4C11
MT-RNR2
BDKRB2
UGT1A
ADGRG6
GPBAR1
HPD
SULT1A3
PPL
GJA4
KCNQ1-AS1
PREP
RNF2
H4C1
MYOM2
PRLR
SLC30A7
SLC1A4
SLC7A5
MIA2
KCTD1
UBE2N
IMMT
UGT1A9
GCM2
CSNK2B
ATP2A3
KRT9
ESX1
TRAK1
MIR708
CDK9
CA12
HDC
KLKB1
MUS81
NAT1
MIR138-1
EIF5A
TNFRSF18
SLC39A14
CNR2
MYF6
KLK4
AP1B1
HSD3B2
FCER2
MCCC2
FSHMD1A
PWAR4
ADORA3
AHSP
GJC1
EGFR-AS1
ABAT
TPH2
TBL1X
TUBGCP4
AMBP
FADS1
KRT15
PTGER3
KDF1
RASSF1
IGES
VEGFD
GPX4
CPT1A
SMG8
LINC01554
ARG2
NR1D1
KIF15
EDA2R
SPRY4
ZNF335
LFNG
CD1D
ROCK1
PRDM13
NPSR1
MIR452
RN7SL1
TRC-GCA24-1
NME1
ACTL6A
FAR1
SPATA5
EXO1
CHRM1
TAF6
KRT71
FHL2
TRPC1
WDR11
NARS1
DIS3
KMT5B
CXADR
MLLT1
CCNB1
GET1
H3C1
SMARCC2
FASN
RBM8A
HMOX2
TBX22
DGAT2
AP2S1
S100A4
MLN
EFNA5
HMGN1
ALDH4A1
TAMM41
SMARCD1
SNAI1
ITGAE
MIR370
PER1
GINS1
HPSE
KCNH1
ALDH9A1
MYO15A
H3-7
RIN2
HTR3A
EPB41L1
TUBA1B
DDX41
SLURP1
ESD
TBX18
ABCD3
UVSSA
KRT25
RNASEH1
MYO6
PSORS1C3
ITPR2
TRP-AGG2-5
TRP-AGG2-1
TRP-AGG2-4
TRP-AGG2-3
TRP-AGG2-2
TRP-AGG2-7
TRP-AGG2-8
TRP-AGG2-6
CIB1
PPP1R12A
AICDA
CCL7
TMC8
SERPINB1
ACACA
TACSTD2
HRH2
ITGAV
HS6ST1
SIRT3
DLX5
ANPEP
SLC6A6
P2RY11
TNFRSF10B
GABRB2
CXCL11
SLX1A-SULT1A3
MIR302A
NT5C2
APLN
CYB5A
HACL1
VIPAS39
ARRB2
CCP110
OTOF
NUP62
ABCG4
EMX2
MTNR1B
TMPO
SYN3
ASH1L
SLC6A9
PTPN3
SLC25A15
DDR1
WDR48
SULT2B1
LIPG
PLEK
FECH
CD1A
CHRM2
PRIMPOL
SETDB1
TCHP
COL27A1
FSHR
DSC1
LEPQTL1
GNRHR
KRT20
EPHA3
GALE
PPARD
ACO1
ASXL3
MAPKAPK5
PSIP1
CFHR4
RSPO1
GPI
RNASET2
KRT6A
JAG2
SRF
SLC27A4
SERPINA7
SOX18
SYNE2
NFIB
MT3
ELAVL4
RAB7B
SUMO4
CRAT
CENPJ
TOE1
HLA-DMA
CEP152
ASPRV1
LIPN
RARRES2
SRD5A2
ANGPTL4
CHEK1
RNASEL
VAMP2
MT-TD
AREG
EIF4E
HTR2C
KRT81
THBS4
AK2
KYNU
RNF135
SCD
DLEU2
OSMR
TFF3
MAVS
WDFY3
IBSP
PYY
TRAF3
HOXB1
CHERP
NID1
CA8
PSMD3
CGAS
TNFRSF25
MIR582
LSM11
SNHG16
AMPH
ARAF
EEF1A1
ZNF341
BICRA
CFC1
ALAD
TRPA1
G3BP1
CCL22
EXOC2
DPEP1
XRCC5
EFL1
UTS2
GRIA2
GHRH
CDX2
LIG3
FLG2
PDP1
PI3
CACNA1B
COX4I1
CRHR1
GAS6
FOXE1
CARMIL2
IGFBP5
ATP6V1B2
RTTN
GLUD1
AGPAT2
RNF216
LRP12
F2RL1
CFAP47
SLC39A8
TP53BP1
HOXA1
TACR1
TRB
ADH1B
SERAC1
GAB2
EGR1
LOC111365204
ADRA2A
FGG
CCBE1
FGD1
DNTT
CSN1S1
PSAT1
OGDH
RAB11A
GEMIN4
ATP12A
ZBTB24
ATP6AP2
EIF1AX
APC2
FGF17
MSMB
PTGIS
LUC7L2
DPF2
CEL
CXCL5
SLC39A5
FDFT1
MIR100HG
CGA
PSMA7
LOC110806262
CNTN1
USP53
CENPB
ELOVL5
MRC1
H2AX
LSS
MIR181B1
SOX4
KRT2
NELFA
S100A1
MIR299
TRAPPC10
TCHH
RALGAPA1
ADRB3
SPRY4-IT1
PLS3
OAS1
NR2F2
DUSP6
MIR103A1
UGT1A6
ABCC1
CTSC
TBX2
PROK2
POLR2A
HBEGF
GRM5
DHX30
MIR202
LACTB
FLII
NR1I2
GPR179
CHKB
CDKN2C
SLC5A6
FAM111A
HNF1A-AS1
NPPC
MIR365A
RPA1
TOP1
ATP5PO
SPRY2
ATP8A2
PPIG
IRF7
TRPM7
RDH8
LCT
MAD2L2
RBP1
PRICKLE1
SGCG
DSC3
DIPK1A
PHF6
MSTN
HLCS
ERCC8-AS1
HDHD5
EXOSC2
NTS
BIRC5
MC2R
MCL1
EXTL3
CASP10
MIR375
TOLLIP
SLC22A12
PGBD3
SPINT2
CACNB2
GREM1
KRT16
RIPK2
MIR101-1
SLC6A20
ENSG00000275307
ENSG00000276965
GP6
DNA2
SPI1
NAIP
RNF168
SH3BP2
DMBT1
TERF2IP
ANO1
TBR1
AP1S1
MSN
COX7B
TLX1NB
XRCC3
CEP63
NBEA
NR5A1
MBNL1
PTS
MYF5
USP7
CLEC16A
PPBP
COG6
GABRA1
SNRNP70
CLDN10
TUBGCP6
KRT13
DBET
SERPINF2
CRBN
CCL26
PDSS1
SLC6A5
ANXA1
ATP4A
ETV4
SGK1
XRCC6
TET3
CXCL2
BUD23
TCN2
ADARB1
COG7
LETM1
RORC
PAPPA
TRAF3IP2
TMEM240
VAX2
PC
SPTLC2
ARSL
COCH
RNU7-1
FCGR1A
CLDN1
C3AR1
MIR382
RPL18
SLC10A2
MIR501
CANX
MYB
MIR326
SLC30A10
FEN1
ACTL6B
MGAM
LIG1
RIPK4
PTHLH
HNMT
IAPP
LHX4
HGD
PMEL
IL11
MN1
SATB1
IL17RC
TRAPPC2L
LEMD3
LIPH
QDPR
FANCF
KRT4
LHX3
HYCC1
REL
EXOSC5
SCLT1
BCL7B
GLI1
PDGFA
FAH
HELLS
FAT1
SNORD118
MIR133A1
MIR362
UBD
C9
ITPA
HSPB2
MATN3
GPX3
RORA
FGF13
SIM1
ARF1
RPS27
HNRNPK
GYPA
VEGFB
INS-IGF2
EXOSC8
UBA2
MIR301A
TPK1
TRIM8
KREMEN1
SLC25A19
PGM3
ACKR1
NTHL1
ACTG2
CTNNA3
VTRNA1-1
CADM3
HIRA
ACVR1
ITGAX
DPM3
RNPC3
GRB2
NECTIN1
PBX1
SYT2
ZFPM2
CIB2
EXOSC9
ABCA2
KDSR
GNPTG
CCR4
AOC3
IL12RB2
ACP1
NSDHL
TMPRSS2
MIR181A2
SLC2A4
PNP
JMJD1C
HPGD
SREBF2
CORO1A
HMGA2
KRT74
GRP
MUC6
ANOS1
DNASE1L3
SLC39A4
CDK5RAP2
MT-TR
CLASP1
S100A12
LYZ
KLK6
ITK
CYTOR
MANBA
STAR
ASS1
PTX3
STAT2
WRAP53
PRKCB
HNRNPH1
PROC
CCL20
FDPS
VDAC1
OPRM1
IVL
ACADS
ANK1
NOX4
PLXND1
PRSS1
CD5
PDE2A
IL36RN
MASP2
ORAI1
DAO
HSD11B2
ATP1B1
PTPN1
ECM1
NR0B1
ITIH4
MLANA
TACR3
SCN3A
FOXO3
ITGA6
HEY2
DDHD2
THY1
PRKCZ
SLC7A9
MX1
STAT5A
NXNL1
CUL3
PAX5
FOXF1
MIR615
NR1H2
SIGLEC5
ALG11
SNHG14
NOP10
DNAJC21
TDP1
LGALS4
DUX4L1
NSUN2
CCL18
TSHB
SLC6A14
CDSN
SMARCE1
SEC24C
IPW
LGALS1
SGCB
TNFRSF10A
EHHADH
TCAP
STH
MIR590
DISP1
CXCR5
GLS
ARID2
WIPF1
THRA
FAS-AS1
PAX7
MYSM1
PKLR
CD247
MAGT1
AUTS2
ADAMTS9
STMN2
ALPP
TPH1
GAST
NAMPT
RREB1
CCNA2
PAX1
COG4
RAD21
UNC13A
SLC26A3
TRE-TTC3-1
SCT
IFNAR1
UROD
PLCG1
VPS33B
M6PR
SCP2
NHP2
PRRT2
PIGG
KIR3DL1
VAMP1
DEFB1
CCNF
MYOCD
SDR9C7
EPX
BECN1
PPP2R1A
RPL21
STAC3
KRT86
COG2
CAMP
IFNAR2
STX11
OCLN
RARA
RRAS
CTSH
SLC7A7
APOD
IL18R1
UBE3B
APOC2
TMEM43
ETS1
TNFSF10
SLC33A1
CCNH
FGF9
ZIC3
AHDC1
CDKAL1
SOX5
EPHA4
MIR181D
GDF5
MIR675
CCL17
PF4
IRAK1
PRPH
PGR
TAFAZZIN
TGFA
STIL
TFR2
MALT1
RARS1
MAPK10
IRF6
NLGN4X
CD69
THRB
FANCE
C5AR1
ACD
GPC3
RBBP8
SCNN1A
MKI67
CLTRN
PRPF4
CTSL
CYP24A1
CISD2
NIPA1
MIR455
CS
DSG4
CHD8
ADCY10
PTK2
PPP2R3C
EPG5
MIR574
MIR130B
MASP1
SLC18A3
VPS41
SLC34A2
AP3B2
LPAR6
KRT83
MIR374A
F2R
CYSLTR2
FGFR4
LAMP1
DLL4
PSMB4
AHSG
BIVM-ERCC5
WDR62
ETFDH
GNRH1
LAMA5
SGCA
TAF15
NLRP12
SLC11A2
TRH
ARVCF
OXT
PITX1
KCNE1
MIR491
HTR1A
UFD1
GAL
CTSG
POLE
PAX4
SLC4A4
PDPN
BANF1
HSPA8
GAD2
SOCS3
SLCO2A1
MIR28
FRG1
TRIP4
CYP1A2
MIR134
RAB5A
MIR376C
TAP1
PRKDC
MUC2
RAB8A
AGTR2
SLC39A13
SLC12A2
IL1RL1
NOTCH4
WARS1
CXCL13
SBDS
SDC1
YY1
SYT1
NLRC4
SCARNA5
CX3CL1
MIR129-2
ETV6
CDH5
COL6A3
GMPPA
KLF4
SHBG
GK
IGFBP2
E2F1
CTNND1
SI
FANCL
SLX4
CEP83
MB
IL12A-AS1
HECW2
TSPO
EHMT1
MMP7
MICU1
KCNMA1
KRT7
GLRA1
KLRC4
ATP6V1A
KLK3
UNC13D
NFIX
SLC20A2
ZFAS1
HCCS
NTRK3
SLC5A5
PDSS2
CAST
TIA1
MSX1
SMAD7
KRT19
BSG
MIR92A1
APEX1
C1S
ATIC
HRH1
FOCAD
PCAT1
NGFR
ACOX1
SLC3A1
DSG3
GALNT3
TP73
TAP2
CPLX1
PON3
IL16
STS
PLCB1
SOX11
PHGDH
P2RX7
ABCG1
SLC25A13
ATR
OPN4
FANCG
MIR532
SLC25A16
MC4R
RASA1
CYP11B2
VCL
CARD14
POSTN
STAT6
EPHX2
DSPP
CFTR-AS1
FGF3
UBE2L3
TFEB
CD68
ITGA2
SLC19A2
CAPN1
ALX4
MBD5
HADHB
FHIT
NRXN1
SLC6A2
TRPS1
FZD6
DSC2
OPTC
MIR125B1
TGM6
MCPH1
SLCO1B1
OTOG
KDM4C
ZRSR2
CYP2C19
TBX20
FURIN
SKIC3
WNT10B
TRA-TGC7-1
TRA-TGC5-1
MIR493HG
ENSG00000276919
DPM1
UBAC2
FBXW7
CDK1
SLC52A2
MICA
MIR124-1
SPRED2
SF3B2
DOCK8
TPI1
CPS1
MIR19B1
GJB4
OXA1L
MMP8
ADAMTS17
DDB1
CYP2C9
CYP11A1
KRT10
ASPH
SOD3
CST6
REV3L
RNASEH2A
MIR26A1
CSTA
UGCG
SCGB1A1
CXCL1
FOXO1
SCARB1
SPRED1
GPNMB
GALK1
KANSL1
CFP
SP7
SNHG5
PRDX1
PDE6H
DHCR24
CXCR1
SOS2
CEACAM3
PDE4D
MYH2
PHEX
AVPR2
TXN
CELA2A
ADAMTS4
SLPI
IREB2
MIR485
MTHFD1
MGST1
CALB2
MIR193B
AHR
ADRB1
TNFRSF8
SUOX
POU1F1
P2RY12
NOG
FGB
IRF8
DNAH8
MAGEL2
MAP3K7
NAT2
MRAS
VTN
FHL1
AIF1
MYOT
DUX4
POLD1
TPM3
PIK3C2A
MMUT
CYP4F22
MMP12
GSTM3
LRRC37A2
CHRDL1
TBX21
IL9
IL1RAPL2
POT1
APRT
ATRIP-TREX1
DCLRE1C
CCR3
GNPAT
ISG15
MT-TN
CD59
DPP4
BBIP1
SPINK1
TNFRSF13B
SALL1
HPS1
RBPJ
IRF1
CXCL9
ALG6
DCT
RP9
SPEN
LAMA3
RRAS2
EPCAM
HAVCR1
PRPF6
PQBP1
AKR1B1
RASA2
PSMB9
SCO1
ARR3
MIR216A
TYMS
FPR1
SNRPN
ARID1A
PROP1
ANK2
FGF1
TTPA
ABCC11
CD163
BPIFA1
DPAGT1
CLDN16
KMT2A
CYLD
MIR212
PDHA1
DHCR7
AQP2
PNPT1
KDM6A
ASL
DCC
MIR184
STIM1
CHGA
MIRLET7A1
ERG
HSPA1A
GAMT
CNBP
PGM1
PIK3CG
CXCR2
GZMB
MMP13
MIR186
CYP2E1
CD209
AFP
TRPM4
MIR503
IFT81
IRF3
PIP
MAK
C4B
BMP1
GALT
KMT2B
MIR499A
CD55
TARS1
BCL6
KRT8
TSLP
IL6-AS1
PKP2
SMC3
PCNT
SCN1A-AS1
ARNT2
SLC29A3
UBE2A
MIR296
HPS3
ARG1
BLK
IL2RG
VEGFC
CYP27B1
MYOD1
FARSA
ABHD12
IKBKB
COMP
CHUK
CHI3L1
POU4F1
MPDU1
PLA2G7
FGA
MAPKAPK3
ASPM
MIR409
ANG
MIR100
FGF7
IL3
TPMT
CAPN3
GBA2
IDH2
SCN10A
DHDDS
CDK2
LORICRIN
IGF2R
TIMP2
SNORD15A
PDE4A
IL23A
MIR205
RIGI
PDX1
WDR73
MLXIPL
RNF113A
ADSL
UBE3A
XRCC4
MIR369
MIR33A
MIR379
TINF2
GTF2E2
PPIB
NQO1
SNAP29
BLOC1S1
GABRG2
PEPD
MIR224
ANXA5
PLCE1
GJB3
CTBP1
PTGS1
DLAT
ROBO1
PFN1
SCN11A
CASP9
ENSG00000277577
AQP1
LCN1
PAX8
POLH
SIGMAR1
NCAM1
MSH3
ADGRG1
DRD5
BCR
LEPR
MIR24-1
PROS1
LOXL3
BCOR
PABPN1
A2ML1
EXT1
TNFSF4
CTCF
GH1
IFNGR2
MT-TH
RPL5
BLTP1
AMACR
BBS5
MIR331
DGKE
C1R
GPX1
CYP7B1
NIPBL
BMP7
TTC7A
OGG1
DPP9
PCNA
MT-TF
PSMB8
SETD2
BCL2L1
MGP
GHR
CNR1
SHOX
ASIP
GP1BB
IL19
ENO2
LCN2
GATA2
MEG8
PROKR2
DYSF
ITGA4
IGF2-AS
IGHE
MIR23B
ALOXE3
GNS
SPARC
PIGA
TGM3
VIP
NEUROD1
F13A1
BCL10
GSR
MIR498
MIR191
MIR99B
EPHB4
EDA
MIR16-1
C12orf57
MT-TE
UBQLN2
XDH
IL22
PRKCD
IL4R
MAB21L1
CYP3A4
CHRM3
IKZF1
PGK1
PRKCA
GNB2
ALOX12B
CERS3
CYP17A1
CDKN3
GJA3
GHRL
SEMA3A
EXT2
PLA2G2A
MIR129-1
MIR192
TJP1
MIR148B
MIR378A
HPS4
DKC1
PEX3
WDR45
HPS5
CSF1
SMARCB1
SELL
TRAF6
ODC1
DSG2
CDK6
FRAS1
HDAC4
EVC2
CDH3
ABCG2
PEX14
MATR3
ANXA11
MAOA
NIPAL4
MIR424
MIR423
CTC1
CYP21A2
IGFBP1
VAPB
MGMT
MIR381
SYNGAP1
VAX1
TOR1A
CCL4
AKT3
PPP1CB
MIR10B
ERF
SERPING1
ADORA2A
MIR373
SGPL1
LOC106804612
MIR185
MIR15B
STAT5B
MIR211
FANCA
GRM1
SUMF1
PEX19
CD34
HTR2A
CYP1A1
GAD1
CD27
GSTT1
ACTC1
PEX13
STING1
HBG2
CRH
PI4KA
CBL
EXOSC3
CLEC7A
RCVRN
PEX10
MUC4
PWAR1
ITGB1
IL17F
PRKCQ
TUBB
CD86
SLC6A4
CHIT1
TKT
FLG-AS1
ADNP
ADAR
WAS
CCK
MIR196A1
IL15
AGK
MIR30D
TNNI3
APTX
ATG7
MIR149
TYK2
LOXL1
ALOX5
RAD51
SAMHD1
ADH1C
SMARCA2
APOA1-AS
LAMB3
AVP
MAN2B1
ZMPSTE24
ALDH2
SALL4
GCK
FLT3
SPAST
SIRT1
MT-RNR1
MIRLET7G
TFRC
NBN
SNRNP200
MIR215
DHFR
CAMK2B
MAPK8
CARS1
HLA-G
SGSH
GCH1
PRKD1
PEX16
MIR25
DMPK
EZH2
MIR199B
MDM2
CYP19A1
PGF
SKIC2
IFNA2
VPS13A
DICER1
HMGCR
MIR106A
KRT18
ALDH7A1
LZTR1
CR1
MIR324
STXBP2
ATP1A2
SLC26A4
XRCC1
DOLK
ATP11A
MIR154
MIR127
RECQL4
MIR361
CEP120
IFT43
FTH1
HPRT1
TBX4
FCGR3A
PDGFRA
CLN8
RETN
TLR7
KRT12
MIR139
FANCC
PRKCG
MT-TP
KNG1
KRT17
COL6A1
MIR338
OXTR
EWSR1
MIR99A
PEX12
MUSK
RAC1
ARID1B
LACRT
IL7
C2
FA2H
AXIN2
LINC-ROR
EBF3
MUTYH
DCX
GRIN2A
CCR2
MIR182
MIR27B
PARP1
MIR7-3HG
CIITA
PEX26
RNASE3
B3GLCT
EDARADD
MIR151A
MED13L
ZAP70
CD80
KRT3
RMND1
APOH
SLC6A19
LOC111811965
PRL
CTSA
EBP
LAMC2
GJA5
DLL1
MAOB
DPYD
IL6ST
ACAN
MIR181A1
PEX11B
BAX
PRPF3
MIR18A
RNASEH2B
SLC34A3
NFKBIA
CDK5
MMP14
SPTBN2
FANCM
TNNT2
FANCI
CD274
GCG
GCDH
DDB2
GTF2H5
RUNX2
CCAT1
CD44
MBP
CEP164
PGR-AS1
MIR19A
CDH2
KCNJ5
IL17RA
MET
NEB
PNPLA1
VCAN
FERMT1
TGIF1
CYCS
PHOX2A
BTD
DGCR5
PLAT
AQP4
DRD2
ALK
MIR10A
EPRS1
SOX3
ITGB3
MIR183
CXCR3
ATP2C1
UGT1A1
ERBB4
IL37
ITPR3
DCAF8
TRPM1
FRMD7
MIR193A
RIT1
MIR483
APOA2
DRD4
MAPK3
LMOD1
HPS6
FCGR3B
CD14
NPY
FOS
DST
NRTN
SFTPB
SF3B1
LRBA
NKX2-1
DBH
XPC
TNFSF13B
IL21
MYLK
TBX1
KL
NTF3
PECAM1
TWIST2
DDOST
CASK
OTC
WRN
PEX2
S100A8
MAPK14
F10
FANCD2
IL12RB1
HADHA
ITGB4
CCR1
TLR9
MIR200C
POLR3A
PALB2
PTH
LIG4
CRYBA4
HSD17B4
PRF1
NEK9
ACP5
TAB2
ANGPT2
ACADM
JAK3
BMP2
ATRIP
MIR451A
CNTF
BBS4
MIR330
SST
SNAP25
MPLKIP
CFHR2
EFEMP1
AGER
TEK
S100A9
MTTP
KCNH2
PRKG1
ABCC2
JAK1
GGT1
SPINK5
EMSLR
PIEZO2
IFT88
WNT5A
STX1A
SLC26A2
MIR200B
FLNC
PDGFB
CDKN1B
CLCN6
CA2
ACTG1
NOS1
IDS
BGLAP
BCHE
RAG1
COQ8A
RAX
AAAS
SMCHD1
SCN8A
BTK
SLC52A3
MIR486-1
CSTB
HP
PON2
RBCK1
FMR1
CD19
ALDH3A2
SLC38A8
CDKN1A
CLCN7
PRPF8
PMS2
CALCA
KRT1
IL2RB
BRIP1
ARSB
CSF3
ANO10
ACTB
IARS2
CD46
PSENEN
S100B
SNHG1
MIR30E
MVK
STK11
MIR195
DNMT3B
MIR9-1
SOST
PLOD1
SELP
SMN2
MYH3
CNGB1
CHEK2
IGF1R
IFNB1
CASP1
COQ2
LIPC
MIR203A
KIF11
RANBP2
PTH1R
PEX5
FUCA1
PNPLA6
NPPA
GJB6
RNASEH2C
RP1L1
EIF4G1
PTPRC
U2AF1
FSCN2
MIR328
IL6R
DNMT1
CYP2D6
MT-CO2
MIR98
RTEL1-TNFRSF6B
ACE2
CHCHD10
RPS27A
XPA
LPA
SLC19A1
MIR23A
CXCR2P1
HCRT
DCN
PPARGC1A
SMARCA4
CHMP2B
SLC22A5
C19orf12
MSH2
MLH1
IDH1
NALCN
GLI2
SH2B3
FREM2
TGFBI
IL12A
TBC1D24
CFB
LRRC56
BFSP2
VLDLR
MIR141
FARSB
RYR2
SYK
HSPA4
ERCC5
NEU1
TIMP3
DDC
HMCN1
DOCK6
SOCS1
ERAP1
SACS
STN1
FLT1
TPO
LINC02384
PACRG
SCN4A
DNMT3A
LINC00426
OAT
LTA
MIRLET7I
CCN2
MT-TK
IL7R
PIK3R1
MIR197
NFKB1
KIF21A
CALR
TREX1
MIR148A
RHOA
ABCB11
GAPDH
RAG2
TNFAIP3
GATA1
PIGL
SYNE1
CHN1
BTNL2
NDUFAF2
SCN2A
KCNJ11
CPT2
POGZ
CFHR3
MIR199A1
PLEC
NSD1
HNF1A
OPN1LW
VIM
IL1R1
GSTM1
HSPD1
PNPLA3
MT-TS1
PARN
MIR31
PDGFRB
CRYBA1
CXCR4
EDAR
BMP6
MIR130A
RMRP
NCSTN
SCARB2
SMC1A
HESX1
CASR
AP4B1-AS1
MIR30B
CFAP410
PSTPIP1
ADGRV1
WNT10A
ABCA12
C5
SMAD2
HGF
CD8A
SELE
THBD
XIST
EIF2B5
MIR204
NPPB
EIF2AK3
LBR
MIR342
CXCL12
CTSB
SERPINC1
PAX3
ATOH7
GALNS
GDF6
MIR34C
FLT4
JUN
EDNRA
TUBB3
FOXG1
PCSK9
CETP
MCOLN1
ANKRD11
TLR5
PDCD1
LOX
SPP1
SLC11A1
ROM1
SETBP1
PAH
ERBB3
SOD2
TNFSF11
ACHE
VCAM1
POLR1C
IFNA1
F3
GUSB
NFE2L2
CXCL10
ELANE
KIF5A
MIR150
FTL
ABCC8
IL12B
TUBA1A
G6PD
ARMS2
SRD5A3
BCS1L
NIPSNAP3B
NRL
MERTK
ITGA3
PRPF31
F11
MYBPC3
FLVCR1
PEX6
STRA6
TLR3
ACTA1
RDH5
MYH6
EMD
MIRLET7C
HBA2
COL9A2
GPR143
MIR29B1
ZIC2
KRT5
LAMA2
FLNB
IRF5
SLC34A1
NEFH
APOC3
SLC12A1
TNFRSF1B
NOTCH2
MYC
RARB
CD28
SMAD5-AS1
SDHB
SCN1A
FAM13A
MIRLET7D
CFHR5
TP63
DSG1
CLCNKB
LEP
SCN9A
GNA11
TRPM6
C4A
SPG7
MYH11
MIR20A
MIF
MT-CO3
GNPTAB
DNAJB2
CCL11
FBLN5
IFNGR1
MT-ATP8
ADA
GSN
KAT6B
MIR222
SFTPA2
FGF23
NOTCH3
INVS
SLC2A1
ABL1
CDK4
SPTAN1
IFNG-AS1
CD40
MPDZ
FGF8
GYG1
MIR27A
IRAK4
IMPG1
CAT
INSR
MIR335
FCGR2A
MIRLET7E
CFHR1
CAV1
KIF1A
MIR93
RNU4ATAC
MIAT
DES
F5
CFI
ADRB2
HNF4A
PRTN3
FBXO7
MBTPS2
CASP3
STAT4
MIR133B
BBS10
ASAH1
AGTR1
GLE1
SRC
AIFM1
SOS1
ARSA
ABHD5
SFTPA1
PVT1
MIR145
SHOC2
CD40LG
H2AC18
NLRP1
SLC25A4
CAV3
SLC45A2
ABCG8
GNAQ
GLB1
ERCC1
CERNA3
ABCG5
ERCC3
ABCA7
CX3CR1
MIR106B
HNRNPA1
ATRX
TREM2
CDKN2B
CD79A
KARS1
IGF2
ABCB1
EP300
KDR
FUS
TSHR
CST3
PLAU
SOD2-OT1
PPT1
ICOSLG
GAS5
COL17A1
SPTLC1
RAF1
ATP13A2
SERPINE1
MIRLET7B
SLC6A3
HARS1
SCO2
CARD9
SIX6
NEK1
MIR122
MIP
EPO
PANK2
MAP2K2
MIR29C
MTOR
VPS13C
SMN1
IDUA
LTF
RTEL1
HLA-DPB1
MIR200A
FGF10
FASLG
SFTA3
RNF213
LINC02605
ERCC4
CCL5
WFS1
TBP
TH
FGF2
JAK2
COL3A1
HIF1A
TBK1
AGT
VPS35
B2M
NKX2-5
MMP3
CCND1
GNAS
CHAT
TERC
SIX3
CABP4
MT-CYB
SOX2-OT
ABCD1
ERCC8
TGFBR1
DCTN1
NTRK1
STAT1
SETX
KMT2D
MSH6
LOC110806263
PRKAR1A
EDN1
SDHA
DMD
CTSD
VSX2
GRK1
SBF1
MT-ND3
MIR144
GJC2
KRT14
MIR494
RBP3
KCNQ1
PDE6C
HOTAIR
NYX
MUC5B
HTRA1
MIR30A
BAP1
FOXP3
MIR126
NOS2
IRF4
COL18A1
MIR143
HNRNPA2B1
PDE6B
MBL2
COMT
ENPP1
RS1
GATA4
MIR221
CDH1
IL1RN
COL7A1
MIR15A
FOXE3
IFIH1
MIR142
CDKL5
SMAD3
TBX5
GM2A
MT-ND2
PLG
CD36
MIR140
BMP4
C9orf72
CBS
MECP2
ADA2
MYO7A
FZD4
IL2RA
LOC106099062
MMP2
MMP1
F2
TG
FN1
MIR214
NGF
SREBF1
CARD11
TF
LINC01672
RPGR
BMPR2
INPP5E
PTCH1
EYA1
KITLG
MIR22
GNAT2
GJA8
PEX1
IKBKG
C3
TMX2-CTNND1
FLNA
RAB7A
REN
HLA-DQA1
HLA-A
GRN
MIR125A
IL10RB
LPL
PNPLA2
KIT
PHOX2B
TGFBR2
MYH7
SERPINF1
RB1
MIR210
MAP2K1
NR4A2
RP2
MIR146B
CHM
TNFRSF1A
TYRP1
BRCA1
COL5A1
CD4
HNF1B
OFD1
WT1
PTPN11
MIR223
CREBBP
PON1
BRCA2
LOC107133510
CYP1B1
GATA3
IMPG2
CACNA1A
DSP
TARDBP
LDLR
MIR29A
UCHL1
FLG
HSPG2
F9
ERBB2
TLR2
ELN
MT-TL1
TNFRSF11B
MIR132
IL2
ACTA2
IL23R
ATM
PEX7
MAPK1
OPTN
FGFR1
JUP
PLA2G6
COPA
NCF1
SFTPC
SERPINA3
CHD7
COL4A5
CCR6
ADAM17
TTN
SHH
IFT140
OTX2
NRAS
GYS1
HMOX1
SMAD4
MME
NAGA
SOX2
HRAS
MITF
AKT1
IL4
ABCC6
MIR17
ATXN2
ATP2A2
APC
FGFR2
MC1R
ITCH
MEFV
SERPINA1
F8
GJA1
LAMP2
ERCC2
ERCC6
EDN3
MYOC
CDKN2A
CLN3
MIR146A
OCRL
ABCA3
MALAT1
GJB2
SAG
IL10RA
RLBP1
USH2A
KRAS
PHYH
APOB
CNGA3
MIR155
CDKN2B-AS1
MT-ATP6
PIK3CA
MIR34A
CRX
PTEN
PAX2
FGFR3
FOXC1
NR2E3
HSPB1
FAS
LRAT
SCN5A
RBP4
GDNF
APOA1
PRKAG2
PROM1
SLC19A3
ALMS1
SOX10
MPO
RHO
CXCL8
GPHN
HLA-DQB1
HFE
GFAP
HTT
MEG3
PTPN22
OCA2
HBB
NOS3
NCF2
NPC2
BRAF
TTR
LIPA
MIR21
COL1A2
HLA-B
CTNNB1
PITX2
EDNRB
CYBA
POMT1
RDH12
VEGFA
PARK7
MARS1
EYS
TRPV4
PHKA2
H19
CFH
CRYAA
ATP7A
COL2A1
PSAP
BSCL2
LARGE1
PMP22
BCKDHB
FBN1
BEST1
HEXA
PRPH2
CACNA1F
RPL36A-HNRNPH2
PYGM
CNGB3
NOTCH1
HEXB
CYBB
BDNF-AS
G6PC1
CTLA4
ABCA1
FKTN
TP53
GJB1
PINK1
LRP5
NAGLU
VCP
FIG4
FKRP
RPE65
GUCY2D
PRNP
GALC
GARS1
SLC17A5
CRB1
LOC106627981
MAPT
CEP290
TYR
SNCA
PRKN
PRX
COL1A1
TERT
ATP7B
RET
GLA
MPZ
RYR1
SMPD1
AARS1
LRRK2
DYNC1H1
VWF
POMGNT1
APP
APOE
GBA1
GAA
LMNA
ABCA4
NPC1
PKD1
NF1
