# Supplementary material for: Qingxuan Runmu Yin alleviates dry eye disease via inhibition of the HMOX1/HIF-1 pathway affecting ferroptosis
Source: Front Pharmacol. 2024 Sep 11;15:1391946. doi: 10.3389/fphar.2024.1391946 (PMC11425584; doi:10.3389/fphar.2024.1391946)
Supplement: Supplementary file 2 [file DataSheet8.ZIP › R/diseasegene.R]

rm(list = ls()) 
gene=read.table("target.txt", header=F, check.names=F, sep="\t")


disease =read.table("disease.txt", header=F, check.names=F, sep="\t")
gene <-  intersect(disease$V1,gene$V1)
in_gene=read.table("intersect.txt", header=F, check.names=F, sep="\t")
in_gene$V1 = as.character(in_gene$V1)
#go，kegg
cg =  in_gene$V1
library(clusterProfiler)
library(dplyr)
library(ggplot2)
library(AnnotationDbi)
library(org.Hs.eg.db)

gene.df <- bitr(cg,fromType = "SYMBOL",toType = "ENTREZID",OrgDb = org.Hs.eg.db)
gene <- gene.df$ENTREZID
#go
ego_ALL <- enrichGO(gene = gene,
                    OrgDb= org.Hs.eg.db,
                    ont = "ALL",
                    pAdjustMethod = "BH",
                    minGSSize = 1,
                    pvalueCutoff = 0.05,
                    qvalueCutoff = 0.05,
                    readable = TRUE)

ego_CC <- enrichGO(gene = gene,
                   OrgDb= org.Hs.eg.db,
                   ont = "CC",
                   pAdjustMethod = "BH",
                   minGSSize = 1,
                   pvalueCutoff = 0.05,
                   qvalueCutoff = 0.05,
                   readable = TRUE)

ego_BP <- enrichGO(gene = gene,
                   OrgDb= org.Hs.eg.db,
                   ont = "BP",
                   pAdjustMethod = "BH",
                   minGSSize = 1,
                   pvalueCutoff = 0.01,
                   qvalueCutoff = 0.01,
                   readable = TRUE)

ego_MF <- enrichGO(gene = gene,
                   OrgDb= org.Hs.eg.db,
                   ont = "MF",
                   pAdjustMethod = "BH",
                   minGSSize = 1,
                   pvalueCutoff = 0.05,
                   qvalueCutoff = 0.05,
                   readable = TRUE)

ego_ALL <- as.data.frame(ego_ALL)
ego_result_BP <- as.data.frame(ego_BP)
ego_result_CC <- as.data.frame(ego_CC)
ego_result_MF <- as.data.frame(ego_MF)
ego <- rbind(ego_result_BP,ego_result_CC,ego_result_MF)
write.csv(ego_ALL,file = "ego_ALL.csv",row.names = T)
write.csv(ego_result_BP,file = "ego_result_BP.csv",row.names = T)
write.csv(ego_result_CC,file = "ego_result_CC.csv",row.names = T)
write.csv(ego_result_MF,file = "ego_result_MF.csv",row.names = T)
write.csv(ego,file = "ego.csv",row.names = T)


display_number = c(20, 20, 20)#这三个数字分别代表选取的BP、CC、MF的通路条数，这个自己设置就行了
ego_result_BP <- as.data.frame(ego_BP)[1:display_number[1], ]
ego_result_CC <- as.data.frame(ego_CC)[1:display_number[2], ]
ego_result_MF <- as.data.frame(ego_MF)[1:display_number[3], ]


go_enrich_df <- data.frame(
  ID=c(ego_result_BP$ID, ego_result_CC$ID, ego_result_MF$ID),                         Description=c(ego_result_BP$Description,ego_result_CC$Description,ego_result_MF$Description),
  GeneNumber=c(ego_result_BP$Count, ego_result_CC$Count, ego_result_MF$Count),
  type=factor(c(rep("biological process", display_number[1]), 
                rep("cellular component", display_number[2]),
                rep("molecular function", display_number[3])), 
              levels=c("biological process", "cellular component","molecular function" )))


for(i in 1:nrow(go_enrich_df)){
  description_splite=strsplit(go_enrich_df$Description[i],split = " ")
  description_collapse=paste(description_splite[[1]][1:3],collapse = " ") 
  go_enrich_df$Description[i]=description_collapse
  go_enrich_df$Description=gsub(pattern = "NA","",go_enrich_df$Description)
}


go_enrich_df$type_order=factor(rev(as.integer(rownames(go_enrich_df))),labels=rev(go_enrich_df$Description))
COLS <- c("#66C3A5", "#8DA1CB", "#FD8D62")

p <- ggplot(data=go_enrich_df, aes(x=type_order,y=GeneNumber, fill=type)) + 
  geom_bar(stat="identity", width=0.8) + 
  scale_fill_manual(values = COLS) + 
  coord_flip() + 
  xlab("GO term") + 
  ylab("Gene_Number") + 
  labs(title = "The Most Enriched GO Terms")+
  theme_bw()
p+theme(axis.title.x =element_text(size=18), axis.title.y=element_text(size= 18),axis.text = element_text(size = 25),legend.text = element_text(size =18))
ggsave("GO.pdf",width = 20,height = 18)
dev.off()

go_enrich_df$type_order=factor(rev(as.integer(rownames(go_enrich_df))),labels=rev(go_enrich_df$Description))
COLS <- c("#66C3A5", "#8DA1CB", "#FD8D62")
ggplot(data=go_enrich_df, aes(x=type_order,y=GeneNumber, fill=type)) + 
  geom_bar(stat="identity", width=0.8) + 
  scale_fill_manual(values = COLS) + 
  theme_bw() + 
  xlab("GO term") + 
  ylab("Num of Genes") + 
  labs(title = "The Most Enriched GO Terms")+ 
  theme(axis.text.x=element_text(face = "bold", color="gray50",angle = 70,vjust = 1, hjust = 1 ))
