# Supplementary material for: Qingxuan Runmu Yin alleviates dry eye disease via inhibition of the HMOX1/HIF-1 pathway affecting ferroptosis
Source: Front Pharmacol. 2024 Sep 11;15:1391946. doi: 10.3389/fphar.2024.1391946 (PMC11425584; doi:10.3389/fphar.2024.1391946)
Supplement: Supplementary file 2 [file DataSheet8.ZIP › R/Extraction of ferroptosis-related genes.R]

rm(list = ls()) 
gene=read.table("ferroptosis.txt", header=F, check.names=F, sep="\t")
hub_gene = read.table("hub gene.txt", header=F, check.names=F, sep="\t")
gene <-  intersect(gene$V1,hub_gene$V1)
write.csv(gene,file = "fes.csv",row.names = T)
