# Supplementary material for: Qingxuan Runmu Yin alleviates dry eye disease via inhibition of the HMOX1/HIF-1 pathway affecting ferroptosis
Source: Front Pharmacol. 2024 Sep 11;15:1391946. doi: 10.3389/fphar.2024.1391946 (PMC11425584; doi:10.3389/fphar.2024.1391946)
Supplement: Supplementary file 2 [file DataSheet8.ZIP › R/hub gene.txt]

JUN
STAT3
MMP9
IL6
CASP3
PTGS2
CXCL8
VEGFA
INS
IL10
ICAM1
IFNG
AKT1
VCAM1
TNF
NFKBIA
IL2
NOS2
IL13
MPO
CASP1
HMOX1
CD86
STAT1
SELE
CD40LG
TP53
EDN1
NOS3
PECAM1
