# Supplementary material for: Qingxuan Runmu Yin alleviates dry eye disease via inhibition of the HMOX1/HIF-1 pathway affecting ferroptosis
Source: Front Pharmacol. 2024 Sep 11;15:1391946. doi: 10.3389/fphar.2024.1391946 (PMC11425584; doi:10.3389/fphar.2024.1391946)
Supplement: Supplementary file 2 [file DataSheet8.ZIP › R/kegg.R]

rm(list = ls()) 
gene=read.table("kegg.txt", header=T, check.names=F, sep="\t")
row.names(gene) <- gene$ID
gene <-gene[,-1]
class(gene)
class(gene$Term)
gene$Term <- as.character(gene$Term)
gene$`Input number` <- as.numeric(gene$`Input number`)
gene$`Corrected P-Value` <- as.numeric(gene$`Corrected P-Value`)
colnames(gene) <- c("Description","Count","Background number","P-Value","p.adjust")

hh <- gene
rownames(hh) <- 1:nrow(hh)
hh$order=factor(rev(as.integer(rownames(hh))),labels = rev(hh$Description))
p <-  ggplot(hh,aes(y=order,x=Count))+
  geom_point(aes(size=Count,color=-1*p.adjust))+# 修改点的大小
  scale_color_gradient(low="green",high = "red")+
  labs(color=expression(p.adjust,size="Count"), 
       x="Gene Number",y="Pathways",title="KEGG Pathway Enrichment")+
  theme_bw()
p+theme(axis.title.x =element_text(size=14), axis.title.y=element_text(size=14),axis.text = element_text(size = 16),legend.text = element_text(size = 14))

ggsave(filename="kegg.pdf",width =20 ,height = 18)
dev.off()
ggsave("2.pdf",width = 8,height = 10)
