# Supplementary material for: Qingxuan Runmu Yin alleviates dry eye disease via inhibition of the HMOX1/HIF-1 pathway affecting ferroptosis
Source: Front Pharmacol. 2024 Sep 11;15:1391946. doi: 10.3389/fphar.2024.1391946 (PMC11425584; doi:10.3389/fphar.2024.1391946)
Supplement: Supplementary file 2 [file DataSheet8.ZIP › R/kegg.txt]

ID	Term	Input number	Background number	P-Value	Corrected P-Value
hsa04151	PI3K-Akt signaling pathway	25	354	4.68E-24	1.08E-22
hsa04066	HIF-1 signaling pathway	16	109	2.15E-20	3.59E-19
hsa04668	TNF signaling pathway	15	112	1.21E-18	1.34E-17
hsa04115	p53 signaling pathway	13	72	7.75E-18	7.06E-17
hsa04657	IL-17 signaling pathway	13	93	1.56E-16	1.25E-15
hsa04630	Jak-STAT signaling pathway	15	162	1.93E-16	1.49E-15
hsa04620	Toll-like receptor signaling pathway	13	104	5.87E-16	4.16E-15
hsa04931	Insulin resistance	13	108	9.20E-16	6.17E-15
hsa04218	Cellular senescence	14	160	4.18E-15	2.60E-14
hsa04068	FoxO signaling pathway	13	132	1.01E-14	5.70E-14
hsa04064	NF-kappa B signaling pathway	12	100	1.26E-14	6.96E-14
hsa04210	Apoptosis	13	136	1.44E-14	7.79E-14
hsa01524	Platinum drug resistance	11	73	1.69E-14	8.97E-14
hsa01521	EGFR tyrosine kinase inhibitor resistance	11	79	3.71E-14	1.86E-13
hsa04010	MAPK signaling pathway	16	295	4.80E-14	2.35E-13
hsa04658	Th1 and Th2 cell differentiation	11	92	1.71E-13	7.92E-13
hsa01100	Metabolic pathways	28	1433	6.88E-13	3.08E-12
hsa04923	Regulation of lipolysis in adipocytes	9	55	2.24E-12	9.68E-12
hsa04024	cAMP signaling pathway	13	214	3.24E-12	1.35E-11
hsa04080	Neuroactive ligand-receptor interaction	15	338	4.77E-12	1.96E-11
hsa04926	Relaxin signaling pathway	11	130	5.59E-12	2.26E-11
hsa04621	NOD-like receptor signaling pathway	12	178	7.22E-12	2.88E-11
hsa04660	T cell receptor signaling pathway	10	103	1.50E-11	5.88E-11
hsa05224	Breast cancer	11	147	1.94E-11	7.38E-11
hsa04659	Th17 cell differentiation	10	107	2.13E-11	7.98E-11
hsa04726	Serotonergic synapse	10	115	4.13E-11	1.53E-10
hsa04217	Necroptosis	11	162	5.18E-11	1.89E-10
hsa04071	Sphingolipid signaling pathway	10	119	5.65E-11	2.03E-10
hsa04152	AMPK signaling pathway	10	120	6.10E-11	2.16E-10
