# Supplementary material for: Qingxuan Runmu Yin alleviates dry eye disease via inhibition of the HMOX1/HIF-1 pathway affecting ferroptosis
Source: Front Pharmacol. 2024 Sep 11;15:1391946. doi: 10.3389/fphar.2024.1391946 (PMC11425584; doi:10.3389/fphar.2024.1391946)
Supplement: Supplementary file 2 [file DataSheet8.ZIP › R/target.txt]

CASP3
Pla2g4c-ps
ADRA1A
ADRA2A
ADRB1
ADRB2
ADRB3
CHRM1
MAOA
MAOB
OXA1L
PTGS1
PTGS2
SLC6A2
SLC6A3
PM20D2
Dpml
DHTKD1
GRIA2
ICAM1
EDN1
GCG
HCRT
CXCL8
NOS3
P2RY1
RAC1
TNF
GHRL
INS
BAX
BCL2
RELA
CASP9
JUN
MAP2
PON1
PLGRKT
Ptges3-ps
TP53COR1
FABP1
PPARA
RBP2
PMP2
SLC2A2
SREBF1
GLTP
OLAH
FFAR4
SLC2A3
SLC16A10
AOC2
PLAU
GAP43
ACP4
RTP1
ABAT
AKR1B1
BCHE
CDC25B
CTSD
SARDH
GATM
GOT1
GRIA1
Mod2
Mipepos
PKLR
CTH
GPT
GRIN1
ME1
ATP2C1
COQ3
ATAD2B
ACMSD
Polr2k-psMMP9
F8A1
KSR2CA2
PRSS1
IGHG1
RXRA
NOS2
Ppp1r18os
GSK3B
ADH1B
ADH6
CDKN1A
AHSA1
CASP8
TP53
CCNB1
EIF6
POLD1
PRKCA
IL6
ACACA
AKT1
CCND1
RUNX1T1
CD40LG
CDK4
CDKN2A
COX10
FCER2
GSK3A
HMOX1
IFNG
IL2
INSR
MDM2
MMP1
NFKBIA
ODC1
PSMD3
RB1
SLC2A4
TRPM2
VEGFA
VEZF1
CREG1
EBAG9
HERC5
TCEAL7
ADTRP
NOSTRIN
Ccpg1os
Akr1c12
Idd6.3
Api5-ps
Ifi206
Cox20b
CYP1A2
Tstap198-15
Gja6
IGF2
PRKCB
TRPM1
TRPA1
TRPM5
TRPM4
TRPM3
TRPV3
MT3
ALOX5
CD86
CYP1B1
IBSP
PTGER3
SOD1
SOD3
ARNTL2
ALOXE3
HMGCR
LCT
SI
RIPK4
Mapk6-ps1
Sod1m
MGAM
IRAK4
DIO1
HAS2
SELE
VCAM1
Gssos2
DUOX2
IL10
Egfros
CHI3L1
ENPP7
Ciaaq1JUN
NFKB1
STAT1
STAT3
JAK1
JAK2
MYD88MARCO
NT5C1B
Pla2g4c-psCDK2
PGR
SCN5A
ESR1
KSR2
Topbp1-ps1
GGT5
GLUL
GSTA2
MMP8
MPO
THEM6
PLB1
CCR12P
Ciaaq1DHTKD1
FASLG
CYP19A1
FASN
Far2os1
ASIC2
ASIC1
ACTC1
ACTG2
ACTL6A
ADA
ADAR
ADARB1
ADARB2
ADK
AHCY
AMBP
BCKDHA
CASP1
CD79A
CREB1
DDC
DPP4
EPO
FGF7
HLA-F
MR1
HNRNPD
JCHAIN
IL12A
IL12B
IL13
KCNN4
MMP9
P2RY11
SCNN1A
SCNN1B
SCNN1D
SCNN1G
CX3CL1
SLC5A5
TYR
SPHK1
SLC5A6
ASIC3
ACTR3
ACTR2
ATP8A1
ACTL7B
ACTL7A
WDTC1
ACTL6B
ASIC5
ADA2
ASIC4
ACTR10
ACTR3B
SLC5A7
ACTL8
ACTRT3
ACTR8
ACTRT1
ACTRT2
SLC5A12
SLC5A8
ADAL
ACTL10
ACTL9
ACTBL2
ACTR3C
ENPP7AR
CDK2
CCNA2
ESR2
HSD11B2
CALM3
KCNH2
KDR
NCOA1
ESM1
ACHE
RXRB
SLC6A4
PECAM1
CYP2E1
