# Supplementary material for: Qingxuan Runmu Yin alleviates dry eye disease via inhibition of the HMOX1/HIF-1 pathway affecting ferroptosis
Source: Front Pharmacol. 2024 Sep 11;15:1391946. doi: 10.3389/fphar.2024.1391946 (PMC11425584; doi:10.3389/fphar.2024.1391946)
Supplement: Supplementary file 3 [file DataSheet9.ZIP]

Archive with 18 entries (16 files):
- raw data/1.fcs
- raw data/2.1.1/
- raw data/2.1.1/1.HMOX1 (2).tif
- raw data/2.1.1/2.HIF-1a┴ (2).tif
- raw data/2.1.1/HMOX1▒φ┤∩.pzfx
- raw data/2.1.1/Results.csv
- raw data/2.1.1/─┌▓╬ (2).tif
- raw data/2.1.2/
- raw data/2.1.2/1.HMOX1.tif
- raw data/2.1.2/2.HIF-1a┴ (1).tif
- raw data/2.1.2/Results.csv
- raw data/2.1.2/─┌▓╬ (1).tif
- raw data/2.fcs
- raw data/3.fcs
- raw data/4.fcs
- raw data/5.fcs
- raw data/6.fcs
- raw data/7.fcs
