# Supplementary material for: Qingxuan Runmu Yin alleviates dry eye disease via inhibition of the HMOX1/HIF-1 pathway affecting ferroptosis
Source: Front Pharmacol. 2024 Sep 11;15:1391946. doi: 10.3389/fphar.2024.1391946 (PMC11425584; doi:10.3389/fphar.2024.1391946)
Supplement: Supplementary file 3 [file DataSheet9.ZIP › raw data/2.1.1/Results.csv]

	Area	Mean	Min	Max	IntDen	RawIntDen
1	3080	122.52	0	172	377352	377352
2	4032	96.9	0	172	390717	390717			302781	377352	0.802383451	0.780899443	1.027511876
3	2756	132.5	0	172	365179	365179			282433	390717	0.722858232		0.9256739
4	3120	123.16	0	173	384257	384257			298518	365179	0.817456645		1.046814225
5	2784	136.22	0	173	379231	379231			203327	384257	0.529143256	0.780899443	0.677607419
6	3136	120.19	0	173	376922	376922			189809	379231	0.500510243		0.64094071
7	3720	111.17	0	173	413538	413538			172070	376922	0.456513549		0.584599661
8	3480	117.56	0	173	409102	409102			112887	413538	0.272978541	0.780899443	0.349569389
9	3472	117.42	0	173	407670	407670			144761	409102	0.353850629		0.453132131
10	2968	119.73	0	173	355364	355364			131008	407670	0.321357961		0.411522846
11	3016	116.87	0	173	352469	352469			217322	355364	0.611547596	0.780899443	0.783132325
12	2552	132.18	0	173	337325	337325			211496	352469	0.600041422		0.768397811
13	2688	123.63	0	173	332315	332315			204778	347325	0.589586123		0.755009019
14	3192	105.74	0	173	337526	337526			198619	332315	0.597682921	0.780899443	0.765377574
15	2128	148.96	0	173	316988	316988			205517	337526	0.608892352		0.779732087
16	2832	123.44	0	172	349579	349579			236165	316988	0.745028203		0.954064201
17	3360	107.61	0	172	361553	361553			165280	349579	0.472797279	0.780899443	0.605452192
18	2928	119.64	0	172	350315	350315			141050	361553	0.39012261		0.499581109
19	2304	131.42	6	177	302781	302781			161008	350315	0.459609209		0.588563884
20	2040	138.45	12	177	282433	282433
21	2288	130.47	4	177	298518	298518
22	1840	110.5	13	179	203327	203327			435469	377352	1.154012699	1.226368825	0.940999702
23	1764	107.6	7	179	189809	189809			470286	390717	1.203648677		0.981473642
24	1372	125.42	14	179	172070	172070			482564	365179	1.3214451		1.077526656
25	1472	76.69	15	159	112887	112887			341366	384257	0.888379392	1.226368825	0.724398218
26	2496	58	0	159	144761	144761			366157	379231	0.96552497		0.787303909
27	2024	64.73	12	159	131008	131008			371116	376922	0.984596283		0.802854951
28	1692	128.44	6	182	217322	217322			160224	413538	0.387446861	1.226368825	0.315930129
29	2600	96.73	0	182	251496	251496			138641	409102	0.338891035		0.276336961
30	2120	110.74	0	182	234778	234778			157409	407670	0.386118674		0.314847105
31	2448	101.56	0	182	248619	248619			344999	355364	0.970832724	1.226368825	0.791631933
32	1692	127.37	9	182	215517	215517			353096	352469	1.00177888		0.816865905
33	2120	111.4	0	182	236165	236165			331255	337325	0.982005484		0.800742374
34	1764	93.7	3	182	165280	165280			310313	332315	0.933791734	1.226368825	0.76142814
35	1204	117.15	6	182	141050	141050			335809	337526	0.994912984		0.811267348
36	1632	98.66	2	182	161008	161008			325364	316988	1.026423713		0.836961681
37	2448	177.89	18	223	435469	435469			264326	349579	0.756126655	1.226368825	0.616557303
38	2800	167.96	8	223	470286	470286			255888	361553	0.707746859		0.577107673
39	3000	160.85	8	223	482564	482564			245054	350315	0.699524713		0.570403209
40	2200	155.17	4	227	341366	341366
41	2592	141.26	4	227	366157	366157
42	2784	133.3	0	227	371116	371116
43	2240	71.53	0	137	160224	160224
44	1728	80.23	0	137	138641	138641
45	1980	79.5	4	137	157409	157409
46	3136	122.77	0	228	384999	384999
47	2548	138.58	4	228	353096	353096
48	3672	109.27	0	228	401255	401255
49	3672	111.74	1	229	410313	410313
50	5040	86.47	0	229	435809	435809
51	4256	99.94	0	229	425364	425364
52	3264	80.98	0	191	264326	264326
53	2912	87.87	0	191	255888	255888
54	2632	93.11	8	191	245054	245054
