# Supplementary material for: Qingxuan Runmu Yin alleviates dry eye disease via inhibition of the HMOX1/HIF-1 pathway affecting ferroptosis
Source: Front Pharmacol. 2024 Sep 11;15:1391946. doi: 10.3389/fphar.2024.1391946 (PMC11425584; doi:10.3389/fphar.2024.1391946)
Supplement: Supplementary file 3 [file DataSheet9.ZIP › raw data/2.1.2/Results.csv]

	Area	Mean	Min	Max	IntDen	RawIntDen
1	5805	113.21	0	226	657158.00	657158.00
2	3861	160.97	0	226	621509.00	621509.00
3	4554	139.13	0	226	633580.00	633580.00
4	3996	147.44	0	230	589166.00	589166.00
5	4212	140.67	0	230	592482.00	592482.00
6	5400	110.79	0	230	598292.00	598292.00
7	5265	126.74	0	235	667286.00	667286.00
8	5805	115.31	0	235	669397.00	669397.00
9	4059	158.37	0	235	642805.00	642805.00
10	5967	104.38	0	238	622848.00	622848.00
11	5535	111.96	0	238	619687.00	619687.00
12	4662	130.13	0	238	606665.00	606665.00
13	4563	139.06	0	241	634509.00	634509.00
14	5130	124.42	0	241	638284.00	638284.00
15	4446	142.42	0	241	633219.00	633219.00
16	5940	118.81	0	241	705743.00	705743.00
17	5535	126.62	0	241	700841.00	700841.00
18	5166	135.34	0	241	699164.00	699164.00
19	5148	130.28	0	241	670695.00	670695.00
20	4320	152.94	0	241	660701.00	660701.00
21	4563	146.10	0	241	666652.00	666652.00
22	2916	43.51	0	134	126861.00	126861.00
23	2268	49.93	0	134	113244.00	113244.00
24	3159	40.65	0	134	128399.00	128399.00
25	3564	111.11	0	198	396013.00	396013.00
26	3960	100.76	0	198	399006.00	399006.00
27	4095	96.70	0	198	396003.00	396003.00
28	4662	56.57	0	197	263736.00	263736.00
29	3564	68.52	0	197	244202.00	244202.00
30	2592	90.91	0	197	235638.00	235638.00
31	1674	56.37	1	196	94367.00	94367.00
32	1944	49.11	0	196	95476.00	95476.00
33	2268	43.86	1	195	99485.00	99485.00
34	3465	72.42	0	196	250930.00	250930.00
35	2520	93.48	2	196	235565.00	235565.00
36	2754	87.63	1	196	241337.00	241337.00
37	3150	80.29	0	197	252912.00	252912.00
38	2205	103.92	3	197	229142.00	229142.00
39	2205	105.38	0	197	232356.00	232356.00
40	2997	61.53	0	194	184408.00	184408.00
41	2664	67.98	0	194	181088.00	181088.00
42	3663	51.90	0	194	190109.00	190109.00
43	2970	32.62	0	124	96878.00	96878.00
44	2610	35.98	0	124	93896.00	93896.00
45	3069	32.01	0	124	98232.00	98232.00
46	3240	107.68	0	170	348879.00	348879.00
47	3888	92.80	0	170	360797.00	360797.00
48	5130	72.46	0	170	371736.00	371736.00
49	3267	90.31	0	168	295048.00	295048.00
50	4410	69.37	0	168	305925.00	305925.00
51	4590	66.89	0	168	307038.00	307038.00
52	2997	46.34	0	142	138886.00	138886.00
53	2349	54.09	0	142	127052.00	127052.00
54	3132	42.27	0	142	132389.00	132389.00
55	2970	101.63	0	169	301837.00	301837.00
56	3861	81.33	0	169	314010.00	314010.00
57	3762	83.86	0	169	315494.00	315494.00
58	3150	99.31	0	170	312831.00	312831.00
59	3150	99.31	0	170	312831.00	312831.00
60	5040	64.69	0	170	326048.00	326048.00
61	4212	61.34	0	169	258348.00	258348.00
62	4257	59.58	0	169	253646.00	253646.00
63	4644	56.07	0	169	260390.00	260390.00
