# Supplementary material for: Qingxuan Runmu Yin alleviates dry eye disease via inhibition of the HMOX1/HIF-1 pathway affecting ferroptosis
Source: Front Pharmacol. 2024 Sep 11;15:1391946. doi: 10.3389/fphar.2024.1391946 (PMC11425584; doi:10.3389/fphar.2024.1391946)
Supplement: Supplementary file 4 [file DataSheet4.ZIP]

Archive with 15 entries (14 files):
- sodium fluorescein staining/1 (1).jpg
- sodium fluorescein staining/1 (2).jpg
- sodium fluorescein staining/1 (3).jpg
- sodium fluorescein staining/1 (4).jpg
- sodium fluorescein staining/1 (5).jpg
- sodium fluorescein staining/1 (6).jpg
- sodium fluorescein staining/1 (7).jpg
- sodium fluorescein staining/sodium fluorescein staining-QXRM/
- sodium fluorescein staining/sodium fluorescein staining-QXRM/1 (1).jpg
- sodium fluorescein staining/sodium fluorescein staining-QXRM/1 (2).jpg
- sodium fluorescein staining/sodium fluorescein staining-QXRM/1 (3).jpg
- sodium fluorescein staining/sodium fluorescein staining-QXRM/1 (4).jpg
- sodium fluorescein staining/sodium fluorescein staining-QXRM/1 (5).jpg
- sodium fluorescein staining/sodium fluorescein staining-QXRM/1 (6).jpg
- sodium fluorescein staining/sodium fluorescein staining-QXRM/1 (7).jpg
