# Supplementary material for: Qingxuan Runmu Yin alleviates dry eye disease via inhibition of the HMOX1/HIF-1 pathway affecting ferroptosis
Source: Front Pharmacol. 2024 Sep 11;15:1391946. doi: 10.3389/fphar.2024.1391946 (PMC11425584; doi:10.3389/fphar.2024.1391946)
Supplement: Supplementary file 8 [file Table1.XLSX]

## Sheet: CCK8
raw data
Repeat	Sample Name	OD (450 nm)	Cell viability (%)
	Blank	0.03
1	a	0.592326	0.951482
	b	0.332093	0.511155
	c	0.533226	0.851482
	d	0.763569	1.24123
2	a	0.600879	0.965954
	b	0.293528	0.445902
	c	0.524049	0.835954
	d	0.63798	1.02873
3	a	0.669795	1.08256
	b	0.347629	0.537443
	c	0.598875	0.962564
	d	0.554432	0.887364
Figure 2C
Charting data
	a	d	c	d
1	0.951482	0.511155	0.851482	1.24123
2	0.965954	0.445902	0.835954	1.02873
3	1.08256	0.537443	0.962564	0.887364

## Sheet: WB-cell
Figure 4D HMOX1；Figure 4E HIF-1
	a			b			c			d			e			f			g
HMOX1/GAPDH	0.966423	1.0144	1.0242	2.92478	2.60157	2.68749	1.78776	2.17093	2.07834	1.50449	1.47178	1.99064	4.96101	4.50861	4.45246	2.86441	3.2055	3.19161	2.12049	2.59124	2.18649
HIF-1/GAPDH	1.01052	0.953726	1.03549	2.74539	2.83127	2.65615	2.28037	2.04337	2.5063	1.87321	1.85864	2.35169	4.55506	3.71703	4.48067	3.4367	3.42781	3.42802	3.04524	3.30551	2.52369
raw data
Repeat	Sample Name
		HMOX1	HIF-1	GAPDH	HMOX1/GAPDH	HIF-1/GAPDH	HMOX1/GAPDH	HIF-1/GAPDH
1	a	80943	105571	295955	0.273498	0.356713	0.966423	1.01052
	b	298646	349668	360809	0.827712	0.969122	2.92478	2.74539
	c	213098	339049	421195	0.505937	0.804969	1.78776	2.28037
	d	166362	258368	390731	0.425771	0.661243	1.50449	1.87321
	e	500382	573078	356406	1.40397	1.60794	4.96101	4.55506
	f	308587	461820	380677	0.810627	1.21315	2.86441	3.4367
	g	217095	388887	361766	0.600098	1.07497	2.12049	3.04524
2	a	83371	97773	290416	0.287074	0.336665	1.0144	0.953726
	b	290813	394773	394995	0.736245	0.999438	2.60157	2.83127
	c	227633	267254	370512	0.614374	0.72131	2.17093	2.04337
	d	168284	265085	404031	0.416513	0.656101	1.47178	1.85864
	e	508917	523346	398858	1.27594	1.31211	4.50861	3.71703
	f	331352	441976	365264	0.907158	1.21002	3.2055	3.42781
	g	234485	373108	319758	0.73332	1.16684	2.59124	3.30551
3	a	92696	116899	319809	0.289848	0.365528	1.0242	1.03549
	b	315218	388601	414455	0.76056	0.937619	2.68749	2.65615
	c	220634	331877	375119	0.588171	0.884725	2.07834	2.5063
	d	180559	266069	320509	0.563351	0.830145	1.99064	2.35169
	e	444008	557342	352374	1.26005	1.58168	4.45246	4.48067
	f	346614	464374	383751	0.903226	1.21009	3.19161	3.42802
	g	234485	337591	378949	0.618777	0.890861	2.18649	2.52369

## Sheet: WB-rat
Figure 6G HMOX1；Figure 6H HIF-1
	Control			Model			QXRMY
HMOX1/GAPDH	0.956488	1.10991	0.935557	3.10081	3.22142	2.7501	0.969653	1.07575	0.964163
HIF-1/GAPDH	0.876547	1.11208	1.01142	1.41097	1.51092	1.43021	1.04731	1.09124	1.05453
raw data
Repeat	Sample Name
		HMOX1	HIF-1	GAPDH	HMOX1/GAPDH	HIF-1/GAPDH	HMOX1/GAPDH	HIF-1/GAPDH
1	Control	137362	191137	180870	0.759452	1.05676	0.956488	0.876547
	Model	433911	299796	176240	2.46205	1.70107	3.10081	1.41097
	QXRMY	157688	258608	204815	0.769905	1.26264	0.969653	1.04731
2	Control	143992	219064	163392	0.881267	1.34073	1.10991	1.11208
	Model	466751	332400	182481	2.55781	1.82156	3.22142	1.51092
	QXRMY	171138	263596	200362	0.854144	1.3156	1.07575	1.09124
3	Control	131872	216469	177526	0.742832	1.21937	0.935557	1.01142
	Model	423519	334430	193956	2.18358	1.72426	2.7501	1.43021
	QXRMY	155101	257577	202602	0.765545	1.27134	0.964163	1.05453

## Sheet: Qpcr
Figure 3A GPX4
Charting data
	a	b	c	d
1	1.11691	0.547286	0.99642	1.26452
2	1.01773	0.62037	1.04828	1.19652
3	0.965353	0.538011	0.955297	1.16728
raw data
N	Sample Name	Ct值		2-△△Ct 值
		GPX4	GAPDH
1	NC	28.27	17.73	1
	a	27.44	17.06	1.11691
	b	28.13	16.72	0.547286
	c	27.14	16.59	0.99642
	d	27.65	17.45	1.26452
2	NC	27.49	16.44	1
	a	27.91	16.89	1.01773
	b	28.39	16.65	0.62037
	c	27.26	16.28	1.04828
	d	27.8	17.01	1.19652
3	NC	28.19	15.86	1
	a	28.49	16.11	0.965353
	b	29.23	16.01	0.538011
	c	28.04	15.65	0.955297
	d	28.59	16.48	1.16728
Figure 3B ACSL4
Charting data
	a	b	c	d
1	0.986354	1.62517	1.38263	0.976212
2	1.05421	1.75261	1.40872	1.06253
3	1.02987	1.52416	1.35627	0.872631
raw data
N	Sample Name	Ct值		2-△△Ct 值
		ACSL4	GAPDH
1	NC	28.38	17.76	1
	a	27.6598	17.02	0.986354
	b	26.4094	16.49	1.62517
	c	26.8826	16.73	1.38263
	d	27.1747	16.52	0.976212
2	NC	29.07	17.89	1
	a	29.5338	18.43	1.05421
	b	27.9205	17.55	1.75261
	c	28.9356	18.25	1.40872
	d	28.6225	17.53	1.06253
3	NC	27.12	16.51	1
	a	27.4575	16.89	1.02987
	b	26.342	16.34	1.52416
	c	27.8304	17.66	1.35627
	d	28.1566	17.35	0.872631
Figure 3C TFRC
Charting data
	a	b	c	d
1	1.02734	1.57341	1.12753	0.765324
2	1.01773	1.47046	1.25364	0.824632
3	0.98676	1.5291	1.10637	0.723762
raw data
N	Sample Name	Ct值		2-△△Ct 值
		TFRC	GAPDH
1	NC	28.14	17.06	1
	a	29.07	18.03	1.02734
	b	28.16	17.73	1.57341
	c	27.48	16.57	1.12753
	d	28.3	16.83	0.765324
2	NC	26.85	15.94	1
	a	27.24	16.36	1.01773
	b	26.63	16.28	1.47046
	c	27.62	17.04	1.25364
	d	28.25	17.06	0.824632
3	NC	27.79	16.72	1
	a	27	15.91	0.98676
	b	25.8	15.34	1.5291
	c	28	17.08	1.10637
	d	27.56	16.02	0.723762
Figure 7D GPX4
Charting data
	Control	Model	QXRMY
1	1.02977	0.453721	0.763543
2	1.02265	0.309273	0.645273
3	0.947579	0.408273	0.709273
raw data
N	Sample Name	Ct值		2-△△Ct 值
		GPX4	GAPDH
1	NC	25.51	15.25	1
	Control	25.69	15.47	1.02977
	Model	27.15	15.75	0.453721
	QXRMY	26.18	15.53	0.763543
2	NC	27.81	15.08	1
	Control	27.83	15.13	1.02265
	Model	29.94	15.52	0.309273
	QXRMY	28.78	15.42	0.645273
3	NC	29.41	15.99	1
	Control	29.65	16.15	0.947579
	Model	31.03	16.32	0.408273
	QXRMY	30.67	16.75	0.709273
Figure 7E ACSL4
Charting data
	Control	Model	QXRMY
1	1.10732	1.72654	1.43752
2	0.868788	1.67836	1.34526
3	1.02389	1.87253	1.38735
raw data
N	Sample Name	Ct值		2-△△Ct 值
		ACSL4	GAPDH
1	NC	25.35	16.11	1
	Control	24.65	15.56	1.10732
	Model	25.12	16.67	1.72654
	QXRMY	24.65	15.93	1.43752
2	NC	26.01	17.17	1
	Control	26.58	17.54	0.868788
	Model	25.16	17.07	1.67836
	QXRMY	25.64	17.23	1.34526
3	NC	26.73	16.03	1
	Control	27.24	16.57	1.02389
	Model	25.94	16.14	1.87253
	QXRMY	26.06	15.83	1.38735
Figure 7F TFRC
Charting data
	Control	Model	QXRMY
1	0.896905	2.37652	1.54263
2	1.06852	2.02863	1.42719
3	1.03458	2.27365	1.62093
raw data
N	Sample Name	Ct值		2-△△Ct 值
		TFRC	GAPDH
1	NC	25.01	16.09	1
	Control	25.357	16.28	0.896905
	Model	23.5811	15.91	2.37652
	QXRMY	24.1646	15.87	1.54263
2	NC	26.95	16.65	1
	Control	26.6944	16.49	1.06852
	Model	24.5295	15.25	2.02863
	QXRMY	25.7568	15.97	1.42719
3	NC	25.87	17.28	1
	Control	24.461	15.92	1.03458
	Model	23.825	16.42	2.27365
	QXRMY	23.8732	15.98	1.62093
