# Supplementary material for: Qingxuan Runmu Yin alleviates dry eye disease via inhibition of the HMOX1/HIF-1 pathway affecting ferroptosis
Source: Front Pharmacol. 2024 Sep 11;15:1391946. doi: 10.3389/fphar.2024.1391946 (PMC11425584; doi:10.3389/fphar.2024.1391946)
Supplement: Supplementary file 9 [file DataSheet5.ZIP]

Archive with 10 entries (9 files):
- apoptosis/apoptosis.pdf
- apoptosis/apoptosis/
- apoptosis/apoptosis/apoptosis.wsp
- apoptosis/apoptosis/Data.213
- apoptosis/apoptosis/Data.214
- apoptosis/apoptosis/Data.243
- apoptosis/apoptosis/Data.325
- apoptosis/apoptosis/Data.335
- apoptosis/apoptosis/Data.376
- apoptosis/apoptosis/Data.385
