# Supplementary material for: Qingxuan Runmu Yin alleviates dry eye disease via inhibition of the HMOX1/HIF-1 pathway affecting ferroptosis
Source: Front Pharmacol. 2024 Sep 11;15:1391946. doi: 10.3389/fphar.2024.1391946 (PMC11425584; doi:10.3389/fphar.2024.1391946)
Supplement: Supplementary file 9 [file DataSheet5.ZIP › apoptosis/apoptosis/apoptosis.wsp]

<?xml version="1.0" encoding="UTF-8"?>
 <Workspace version="20.0"  modDate="Mon Mar 11 10:43:05 CST 2024"  clientTimestamp="1710124985837"  flowJoVersion="10.6.2"  drawRowBorders="1"  drawColumnBorders="1"  hideCompNodes="1"  curGroup="All Samples"  groupPaneHeight="80"  xmlns:xsi="http://www.w3.org/2001/XMLSchema-instance"  xmlns:gating="http://www.isac-net.org/std/Gating-ML/v2.0/gating"  xmlns:transforms="http://www.isac-net.org/std/Gating-ML/v2.0/transformations"  xmlns:data-type="http://www.isac-net.org/std/Gating-ML/v2.0/datatypes"  xsi:schemaLocation="http://www.isac-net.org/std/Gating-ML/v2.0/gating http://www.isac-net.org/std/Gating-ML/v2.0/gating/Gating-ML.v2.0.xsd http://www.isac-net.org/std/Gating-ML/v2.0/transformations http://www.isac-net.org/std/Gating-ML/v2.0/gating/Transformations.v2.0.xsd http://www.isac-net.org/std/Gating-ML/v2.0/datatypes http://www.isac-net.org/std/Gating-ML/v2.0/gating/DataTypes.v2.0.xsd "  nonAutoSaveFileName="file:/G:/3/2.sci/糖尿病干眼数据方案/凋亡/原始文件/apoptosis.wsp" >
   <WindowPosition x="-7"  y="-7"  width="1295"  height="735"  displayed="1"  panelState="" />
   <TextTraits font="SansSerif"  size="11"  name=""  style="plain"  color="#000000"  background="#00ffffff"  just="left" />
   <Columns>
     <TColumn width="526" >
       <Property key="fj.appnode.prop.name" />
     </TColumn>
     <TColumn width="366" >
       <Property key="fj.appnode.prop.statistic" />
     </TColumn>
     <TColumn width="366" >
       <Property key="fj.appnode.prop.ncells" />
     </TColumn>
   </Columns>
   <Matrices/>
   <Cytometers>
     <Cytometer name="BD_ANALOG"  cyt="FACSCalibur"  useFCS3="1"  extraNegs="0"  widthBasis="-10"  linMin="0"  logMin="1"  linMax="1024"  logMax="10000"  linearRescale="1"  logRescale="1"  linFromKW="1"  logFromKW="1"  useGain="0"  useTransform="0"  transformType="LOG"  manufacturer=""  serialnumber=""  homepage="workspaces-and-samples/flowjo-and-your-cytometer/ws-cytometer-bd/"  icon="bd.PNG" >
       <LinParams>
         <Param>time</Param>
       </LinParams>
       <LogParams/>
       <FilterParams/>
       <TransformStore/>
     </Cytometer>
   </Cytometers>
   <Groups>
     <GroupNode name="All Samples"  annotation=""  owningGroup="All Samples"  expanded="1"  sortPriority="10"  count="-1" >
       <Graph smoothing="0"  backColor="#ffffff"  foreColor="#000000"  type="Pseudocolor"  fast="1" >
         <Axis dimension="x"  name=""  label=""  auto="auto" />
         <Axis dimension="y"  name=""  label=""  auto="auto" />
         <GraphSettings level="5%"  smoothingHighResolution="1"  contourHighResolution="1"  histogramSmoothingCount="0"  graphResolution="256"  showOutliers="0"  drawLargeDots="0"  dotsToDraw="8000"  tint="le.chartfill.tinted.40"  lineWeight="le.lineweight.normal"  lineStyle="le.linestyle.solid" />
         <GraphEnvironment showGrid="0"  showAxes="tnlTNL"  showGates="1"  showFreqOnPlots="1"  showGateNameOnPlots="1"  showMedians="0"  showUncomped="0"  addEventParam="0"  lastYAxisName="" >
           <TextTraits font="SansSerif"  size="11"  name="Labels"  style="plain"  color="#000000"  background="#00ffffff"  just="left" />
           <TextTraits font="SansSerif"  size="11"  name="LayoutGates"  style="plain"  color="#000000"  background="#00ffffff"  just="left" />
           <TextTraits font="SansSerif"  size="9"  name="Numbers"  style="plain"  color="#000000"  background="#00ffffff"  just="left" />
           <TextTraits font="SansSerif"  size="9"  name="Legend"  style="plain"  color="#000000"  background="#00ffffff"  just="left" />
         </GraphEnvironment>
       </Graph>
       <Subpopulations>
         <Population name="P1"  annotation=""  owningGroup="All Samples"  expanded="1"  sortPriority="10"  count="8681" >
           <Graph smoothing="0"  backColor="#ffffff"  foreColor="#000000"  heatMapStatParameter="FL1-H"  type="Pseudocolor"  fast="1" >
             <Axis dimension="x"  name="FL1-H"  label=""  auto="auto" />
             <Axis dimension="y"  name="FL2-H"  label=""  auto="auto" />
             <GraphSettings level="5%"  smoothingHighResolution="1"  contourHighResolution="1"  histogramSmoothingCount="0"  graphResolution="256"  showOutliers="0"  drawLargeDots="0"  dotsToDraw="8000"  tint="le.chartfill.tinted.40"  lineWeight="le.lineweight.normal"  lineStyle="le.linestyle.solid" />
             <GraphEnvironment showGrid="0"  showAxes="tnlTNL"  showGates="1"  showFreqOnPlots="1"  showGateNameOnPlots="1"  showMedians="0"  showUncomped="0"  addEventParam="0"  lastYAxisName="" >
               <TextTraits font="SansSerif"  size="11"  name="Labels"  style="plain"  color="#000000"  background="#00ffffff"  just="left" />
               <TextTraits font="SansSerif"  size="11"  name="LayoutGates"  style="plain"  color="#000000"  background="#00ffffff"  just="left" />
               <TextTraits font="SansSerif"  size="9"  name="Numbers"  style="plain"  color="#000000"  background="#00ffffff"  just="left" />
               <TextTraits font="SansSerif"  size="9"  name="Legend"  style="plain"  color="#000000"  background="#00ffffff"  just="left" />
               <WindowPosition x="980"  y="348"  width="390"  height="582"  displayed="0"  panelState="---" />
             </GraphEnvironment>
           </Graph>
           <Gate gating:id="ID1745331030" >
             <gating:EllipsoidGate eventsInside="1"  annoOffsetX="0"  annoOffsetY="0"  tint="#000000"  isTinted="0"  lineWeight="Normal"  userDefined="1"  gating:distance="200.134632638498" >
               <gating:dimension>
                 <data-type:fcs-dimension data-type:name="FSC-H" />
               </gating:dimension>
               <gating:dimension>
                 <data-type:fcs-dimension data-type:name="SSC-H" />
               </gating:dimension>
               <gating:foci>
                 <gating:vertex>
                   <gating:coordinate data-type:value="40.1782160876" />
                   <gating:coordinate data-type:value="24.1615963828" />
                 </gating:vertex>
                 <gating:vertex>
                   <gating:coordinate data-type:value="161.8217839124" />
                   <gating:coordinate data-type:value="158.8384036172" />
                 </gating:vertex>
               </gating:foci>
               <gating:edge>
                 <gating:vertex>
                   <gating:coordinate data-type:value="31" />
                   <gating:coordinate data-type:value="14" />
                 </gating:vertex>
                 <gating:vertex>
                   <gating:coordinate data-type:value="171" />
                   <gating:coordinate data-type:value="169" />
                 </gating:vertex>
                 <gating:vertex>
                   <gating:coordinate data-type:value="136" />
                   <gating:coordinate data-type:value="53" />
                 </gating:vertex>
                 <gating:vertex>
                   <gating:coordinate data-type:value="67" />
                   <gating:coordinate data-type:value="130" />
                 </gating:vertex>
               </gating:edge>
             </gating:EllipsoidGate>
           </Gate>
           <Subpopulations>
             <Population name="Q1: FL1-Height- , FL2-Height+"  annotation=""  owningGroup="All Samples"  expanded="1"  sortPriority="10"  count="68" >
               <Graph smoothing="0"  backColor="#ffffff"  foreColor="#000000"  heatMapStatParameter="FL1-H"  type="Pseudocolor"  fast="1" >
                 <Axis dimension="x"  name="FL1-H"  label=""  auto="auto" />
                 <Axis dimension="y"  name="FL2-H"  label=""  auto="auto" />
                 <GraphSettings level="5%"  smoothingHighResolution="1"  contourHighResolution="1"  histogramSmoothingCount="0"  graphResolution="256"  showOutliers="0"  drawLargeDots="0"  dotsToDraw="8000"  tint="le.chartfill.tinted.40"  lineWeight="le.lineweight.normal"  lineStyle="le.linestyle.solid" />
                 <GraphEnvironment showGrid="0"  showAxes="tnlTNL"  showGates="1"  showFreqOnPlots="1"  showGateNameOnPlots="1"  showMedians="0"  showUncomped="0"  addEventParam="0"  lastYAxisName="" >
                   <TextTraits font="SansSerif"  size="11"  name="Labels"  style="plain"  color="#000000"  background="#00ffffff"  just="left" />
                   <TextTraits font="SansSerif"  size="11"  name="LayoutGates"  style="plain"  color="#000000"  background="#00ffffff"  just="left" />
                   <TextTraits font="SansSerif"  size="9"  name="Numbers"  style="plain"  color="#000000"  background="#00ffffff"  just="left" />
                   <TextTraits font="SansSerif"  size="9"  name="Legend"  style="plain"  color="#000000"  background="#00ffffff"  just="left" />
                   <WindowPosition x="980"  y="348"  width="390"  height="582"  displayed="1"  panelState="---" />
                 </GraphEnvironment>
               </Graph>
               <Gate gating:id="ID2111669429"  gating:parent_id="ID1745331030" >
                 <gating:RectangleGate eventsInside="1"  annoOffsetX="0"  annoOffsetY="0"  tint="#000000"  isTinted="0"  lineWeight="Normal"  userDefined="1"  percentX="0"  percentY="0" >
                   <gating:dimension gating:max="103.94574653722626" >
                     <data-type:fcs-dimension data-type:name="FL1-H" />
                   </gating:dimension>
                   <gating:dimension gating:min="118.78630004490202" >
                     <data-type:fcs-dimension data-type:name="FL2-H" />
                   </gating:dimension>
                 </gating:RectangleGate>
               </Gate>
             </Population>
             <Population name="Q2: FL1-Height+ , FL2-Height+"  annotation=""  owningGroup="All Samples"  expanded="1"  sortPriority="10"  count="248" >
               <Graph smoothing="0"  backColor="#ffffff"  foreColor="#000000"  heatMapStatParameter="FL1-H"  type="Pseudocolor"  fast="1" >
                 <Axis dimension="x"  name="FL1-H"  label=""  auto="auto" />
                 <Axis dimension="y"  name="FL2-H"  label=""  auto="auto" />
                 <GraphSettings level="5%"  smoothingHighResolution="1"  contourHighResolution="1"  histogramSmoothingCount="0"  graphResolution="256"  showOutliers="0"  drawLargeDots="0"  dotsToDraw="8000"  tint="le.chartfill.tinted.40"  lineWeight="le.lineweight.normal"  lineStyle="le.linestyle.solid" />
                 <GraphEnvironment showGrid="0"  showAxes="tnlTNL"  showGates="1"  showFreqOnPlots="1"  showGateNameOnPlots="1"  showMedians="0"  showUncomped="0"  addEventParam="0"  lastYAxisName="" >
                   <TextTraits font="SansSerif"  size="11"  name="Labels"  style="plain"  color="#000000"  background="#00ffffff"  just="left" />
                   <TextTraits font="SansSerif"  size="11"  name="LayoutGates"  style="plain"  color="#000000"  background="#00ffffff"  just="left" />
                   <TextTraits font="SansSerif"  size="9"  name="Numbers"  style="plain"  color="#000000"  background="#00ffffff"  just="left" />
                   <TextTraits font="SansSerif"  size="9"  name="Legend"  style="plain"  color="#000000"  background="#00ffffff"  just="left" />
                   <WindowPosition x="980"  y="348"  width="390"  height="582"  displayed="1"  panelState="---" />
                 </GraphEnvironment>
               </Graph>
               <Gate gating:id="ID1940844413"  gating:parent_id="ID1745331030" >
                 <gating:RectangleGate eventsInside="1"  annoOffsetX="0"  annoOffsetY="0"  tint="#000000"  isTinted="0"  lineWeight="Normal"  userDefined="1"  percentX="0"  percentY="0" >
                   <gating:dimension gating:min="103.94574653722626" >
                     <data-type:fcs-dimension data-type:name="FL1-H" />
                   </gating:dimension>
                   <gating:dimension gating:min="118.78630004490202" >
                     <data-type:fcs-dimension data-type:name="FL2-H" />
                   </gating:dimension>
                 </gating:RectangleGate>
               </Gate>
             </Population>
             <Population name="Q3: FL1-Height+ , FL2-Height-"  annotation=""  owningGroup="All Samples"  expanded="1"  sortPriority="10"  count="190" >
               <Graph smoothing="0"  backColor="#ffffff"  foreColor="#000000"  heatMapStatParameter="FL1-H"  type="Pseudocolor"  fast="1" >
                 <Axis dimension="x"  name="FL1-H"  label=""  auto="auto" />
                 <Axis dimension="y"  name="FL2-H"  label=""  auto="auto" />
                 <GraphSettings level="5%"  smoothingHighResolution="1"  contourHighResolution="1"  histogramSmoothingCount="0"  graphResolution="256"  showOutliers="0"  drawLargeDots="0"  dotsToDraw="8000"  tint="le.chartfill.tinted.40"  lineWeight="le.lineweight.normal"  lineStyle="le.linestyle.solid" />
                 <GraphEnvironment showGrid="0"  showAxes="tnlTNL"  showGates="1"  showFreqOnPlots="1"  showGateNameOnPlots="1"  showMedians="0"  showUncomped="0"  addEventParam="0"  lastYAxisName="" >
                   <TextTraits font="SansSerif"  size="11"  name="Labels"  style="plain"  color="#000000"  background="#00ffffff"  just="left" />
                   <TextTraits font="SansSerif"  size="11"  name="LayoutGates"  style="plain"  color="#000000"  background="#00ffffff"  just="left" />
                   <TextTraits font="SansSerif"  size="9"  name="Numbers"  style="plain"  color="#000000"  background="#00ffffff"  just="left" />
                   <TextTraits font="SansSerif"  size="9"  name="Legend"  style="plain"  color="#000000"  background="#00ffffff"  just="left" />
                   <WindowPosition x="980"  y="348"  width="390"  height="582"  displayed="1"  panelState="---" />
                 </GraphEnvironment>
               </Graph>
               <Gate gating:id="ID224878495"  gating:parent_id="ID1745331030" >
                 <gating:RectangleGate eventsInside="1"  annoOffsetX="0"  annoOffsetY="0"  tint="#000000"  isTinted="0"  lineWeight="Normal"  userDefined="1"  percentX="0"  percentY="0" >
                   <gating:dimension gating:min="103.94574653722626" >
                     <data-type:fcs-dimension data-type:name="FL1-H" />
                   </gating:dimension>
                   <gating:dimension gating:max="118.78630004490202" >
                     <data-type:fcs-dimension data-type:name="FL2-H" />
                   </gating:dimension>
                 </gating:RectangleGate>
               </Gate>
             </Population>
             <Population name="Q4: FL1-Height- , FL2-Height-"  annotation=""  owningGroup="All Samples"  expanded="1"  sortPriority="10"  count="9133" >
               <Graph smoothing="0"  backColor="#ffffff"  foreColor="#000000"  heatMapStatParameter="FL1-H"  type="Pseudocolor"  fast="1" >
                 <Axis dimension="x"  name="FL1-H"  label=""  auto="auto" />
                 <Axis dimension="y"  name="FL2-H"  label=""  auto="auto" />
                 <GraphSettings level="5%"  smoothingHighResolution="1"  contourHighResolution="1"  histogramSmoothingCount="0"  graphResolution="256"  showOutliers="0"  drawLargeDots="0"  dotsToDraw="8000"  tint="le.chartfill.tinted.40"  lineWeight="le.lineweight.normal"  lineStyle="le.linestyle.solid" />
                 <GraphEnvironment showGrid="0"  showAxes="tnlTNL"  showGates="1"  showFreqOnPlots="1"  showGateNameOnPlots="1"  showMedians="0"  showUncomped="0"  addEventParam="0"  lastYAxisName="" >
                   <TextTraits font="SansSerif"  size="11"  name="Labels"  style="plain"  color="#000000"  background="#00ffffff"  just="left" />
                   <TextTraits font="SansSerif"  size="11"  name="LayoutGates"  style="plain"  color="#000000"  background="#00ffffff"  just="left" />
                   <TextTraits font="SansSerif"  size="9"  name="Numbers"  style="plain"  color="#000000"  background="#00ffffff"  just="left" />
                   <TextTraits font="SansSerif"  size="9"  name="Legend"  style="plain"  color="#000000"  background="#00ffffff"  just="left" />
                   <WindowPosition x="980"  y="348"  width="390"  height="582"  displayed="1"  panelState="---" />
                 </GraphEnvironment>
               </Graph>
               <Gate gating:id="ID1487884406"  gating:parent_id="ID1745331030" >
                 <gating:RectangleGate eventsInside="1"  annoOffsetX="0"  annoOffsetY="0"  tint="#000000"  isTinted="0"  lineWeight="Normal"  userDefined="1"  percentX="0"  percentY="0" >
                   <gating:dimension gating:max="103.94574653722626" >
                     <data-type:fcs-dimension data-type:name="FL1-H" />
                   </gating:dimension>
                   <gating:dimension gating:max="118.78630004490202" >
                     <data-type:fcs-dimension data-type:name="FL2-H" />
                   </gating:dimension>
                 </gating:RectangleGate>
               </Gate>
             </Population>
           </Subpopulations>
         </Population>
       </Subpopulations>
       <Group name="All Samples"  live="1"  role="ws.group.dlog.test"  key=""  synchronized="0"  foreground="#000000"  fontStyle="bold" >
         <Criteria/>
         <SampleRefs>
           <SampleRef sampleID="6" />
           <SampleRef sampleID="7" />
           <SampleRef sampleID="8" />
           <SampleRef sampleID="1" />
           <SampleRef sampleID="2" />
           <SampleRef sampleID="3" />
           <SampleRef sampleID="5" />
         </SampleRefs>
         <Keywords/>
       </Group>
     </GroupNode>
     <GroupNode name="Compensation"  annotation=""  owningGroup="Compensation"  expanded="1"  sortPriority="10"  count="-1" >
       <Graph smoothing="0"  backColor="#ffffff"  foreColor="#000000"  type="Pseudocolor"  fast="1" >
         <Axis dimension="x"  name=""  label=""  auto="auto" />
         <Axis dimension="y"  name=""  label=""  auto="auto" />
         <GraphSettings level="5%"  smoothingHighResolution="1"  contourHighResolution="1"  histogramSmoothingCount="0"  graphResolution="256"  showOutliers="0"  drawLargeDots="0"  dotsToDraw="8000"  tint="le.chartfill.tinted.40"  lineWeight="le.lineweight.normal"  lineStyle="le.linestyle.solid" />
         <GraphEnvironment showGrid="0"  showAxes="tnlTNL"  showGates="1"  showFreqOnPlots="1"  showGateNameOnPlots="1"  showMedians="0"  showUncomped="0"  addEventParam="0"  lastYAxisName="" >
           <TextTraits font="SansSerif"  size="11"  name="Labels"  style="plain"  color="#000000"  background="#00ffffff"  just="left" />
           <TextTraits font="SansSerif"  size="11"  name="LayoutGates"  style="plain"  color="#000000"  background="#00ffffff"  just="left" />
           <TextTraits font="SansSerif"  size="9"  name="Numbers"  style="plain"  color="#000000"  background="#00ffffff"  just="left" />
           <TextTraits font="SansSerif"  size="9"  name="Legend"  style="plain"  color="#000000"  background="#00ffffff"  just="left" />
         </GraphEnvironment>
       </Graph>
       <Group name="Compensation"  live="1"  role="ws.group.dlog.compensation"  key=""  synchronized="0"  foreground="#bc1900"  fontStyle="bold" >
         <Criteria>
           <Criterion connector="And"  keyword="$FIL"  function="Contains"  value="comp" />
           <Criterion connector="Or"  keyword="$FIL"  function="Contains"  value="unstained" />
         </Criteria>
         <Keywords/>
       </Group>
     </GroupNode>
   </Groups>
   <SampleList>
     <Sample>
       <DataSet uri="file:/G:/3/2.sci/糖尿病干眼数据方案/凋亡/原始文件/Data.325"  sampleID="1" />
       <Transformations>
         <transforms:linear transforms:minRange="0"  transforms:maxRange="1024"  gain="1" >
           <data-type:parameter data-type:name="FSC-H" />
         </transforms:linear>
         <transforms:linear transforms:minRange="0"  transforms:maxRange="1024"  gain="1" >
           <data-type:parameter data-type:name="SSC-H" />
         </transforms:linear>
         <transforms:log transforms:offset="1"  transforms:decades="4.5" >
           <data-type:parameter data-type:name="FL1-H" />
         </transforms:log>
         <transforms:log transforms:offset="1"  transforms:decades="3.5" >
           <data-type:parameter data-type:name="FL2-H" />
         </transforms:log>
         <transforms:log transforms:offset="1"  transforms:decades="4" >
           <data-type:parameter data-type:name="FL3-H" />
         </transforms:log>
         <transforms:linear transforms:minRange="0"  transforms:maxRange="1024"  gain="1" >
           <data-type:parameter data-type:name="FL2-A" />
         </transforms:linear>
         <transforms:linear transforms:minRange="0"  transforms:maxRange="1024"  gain="1" >
           <data-type:parameter data-type:name="FL2-W" />
         </transforms:linear>
       </Transformations>
       <Keywords>
         <Keyword name="FJ_FCS_VERSION"  value="2" />
         <Keyword name="$BYTEORD"  value="4,3,2,1" />
         <Keyword name="$DATATYPE"  value="I" />
         <Keyword name="$NEXTDATA"  value="0" />
         <Keyword name="$SYS"  value="Macintosh System Software 10.6.8" />
         <Keyword name="CREATOR"  value="CellQuest Pro  6.0" />
         <Keyword name="LOGIN NAME"  value="BD" />
         <Keyword name="WORKSTATION"  value="(Unavailable)" />
         <Keyword name="$TOT"  value="10000" />
         <Keyword name="$MODE"  value="L" />
         <Keyword name="$PAR"  value="7" />
         <Keyword name="$P1N"  value="FSC-H" />
         <Keyword name="$P1R"  value="1024" />
         <Keyword name="$P1B"  value="16" />
         <Keyword name="$P1E"  value="0,0" />
         <Keyword name="$P2N"  value="SSC-H" />
         <Keyword name="$P2R"  value="1024" />
         <Keyword name="$P2B"  value="16" />
         <Keyword name="$P2E"  value="0,0" />
         <Keyword name="$P3N"  value="FL1-H" />
         <Keyword name="$P3R"  value="1024" />
         <Keyword name="$P3B"  value="16" />
         <Keyword name="$P3E"  value="4,0" />
         <Keyword name="$P4N"  value="FL2-H" />
         <Keyword name="$P4R"  value="1024" />
         <Keyword name="$P4B"  value="16" />
         <Keyword name="$P4E"  value="4,0" />
         <Keyword name="$P5N"  value="FL3-H" />
         <Keyword name="$P5R"  value="1024" />
         <Keyword name="$P5B"  value="16" />
         <Keyword name="$P5E"  value="4,0" />
         <Keyword name="$P6N"  value="FL2-A" />
         <Keyword name="$P6R"  value="1024" />
         <Keyword name="$P6B"  value="16" />
         <Keyword name="$P6E"  value="0,0" />
         <Keyword name="$P7N"  value="FL2-W" />
         <Keyword name="$P7R"  value="1024" />
         <Keyword name="$P7B"  value="16" />
         <Keyword name="$P7E"  value="0,0" />
         <Keyword name="$P1S"  value="FSC-Height" />
         <Keyword name="$P2S"  value="SSC-Height" />
         <Keyword name="$P3S"  value="FL1-Height" />
         <Keyword name="$P4S"  value="FL2-Height" />
         <Keyword name="PANEL NAME"  value="Untitled Acquisition Tube List" />
         <Keyword name="TUBE NAME"  value="Untitled" />
         <Keyword name="START BATCH"  value="TRUE" />
         <Keyword name="END BATCH"  value="TRUE" />
         <Keyword name="$OP"  value="BD" />
         <Keyword name="$CYT"  value="FACSCalibur" />
         <Keyword name="CYTNUM"  value="0123456789" />
         <Keyword name="$BTIM"  value="17:33:03" />
         <Keyword name="$ETIM"  value="17:33:20" />
         <Keyword name="BD$AcqLibVersion"  value="6.0" />
         <Keyword name="BD$NPAR"  value="7" />
         <Keyword name="BD$P1N"  value="FSC-H" />
         <Keyword name="BD$P2N"  value="SSC-H" />
         <Keyword name="BD$P3N"  value="FL1-H" />
         <Keyword name="BD$P4N"  value="FL2-H" />
         <Keyword name="BD$P5N"  value="FL3-H" />
         <Keyword name="BD$P6N"  value="FL2-A" />
         <Keyword name="BD$P7N"  value="FL2-W" />
         <Keyword name="BD$WORD0"  value="255" />
         <Keyword name="BD$WORD1"  value="337" />
         <Keyword name="BD$WORD2"  value="505" />
         <Keyword name="BD$WORD3"  value="465" />
         <Keyword name="BD$WORD4"  value="625" />
         <Keyword name="BD$WORD5"  value="398" />
         <Keyword name="BD$WORD6"  value="398" />
         <Keyword name="BD$WORD7"  value="398" />
         <Keyword name="BD$WORD8"  value="398" />
         <Keyword name="BD$WORD9"  value="398" />
         <Keyword name="BD$WORD10"  value="299" />
         <Keyword name="BD$WORD11"  value="379" />
         <Keyword name="BD$WORD12"  value="598" />
         <Keyword name="BD$WORD13"  value="0" />
         <Keyword name="BD$WORD14"  value="350" />
         <Keyword name="BD$WORD15"  value="529" />
         <Keyword name="BD$WORD16"  value="490" />
         <Keyword name="BD$WORD17"  value="650" />
         <Keyword name="BD$WORD18"  value="100" />
         <Keyword name="BD$WORD19"  value="100" />
         <Keyword name="BD$WORD20"  value="100" />
         <Keyword name="BD$WORD21"  value="100" />
         <Keyword name="BD$WORD22"  value="100" />
         <Keyword name="BD$WORD23"  value="1" />
         <Keyword name="BD$WORD24"  value="1" />
         <Keyword name="BD$WORD25"  value="0" />
         <Keyword name="BD$WORD26"  value="0" />
         <Keyword name="BD$WORD27"  value="0" />
         <Keyword name="BD$WORD28"  value="136" />
         <Keyword name="BD$WORD29"  value="52" />
         <Keyword name="BD$WORD30"  value="52" />
         <Keyword name="BD$WORD31"  value="52" />
         <Keyword name="BD$WORD32"  value="52" />
         <Keyword name="BD$WORD33"  value="52" />
         <Keyword name="BD$WORD34"  value="0" />
         <Keyword name="BD$WORD35"  value="294" />
         <Keyword name="BD$WORD36"  value="0" />
         <Keyword name="BD$WORD37"  value="0" />
         <Keyword name="BD$WORD38"  value="280" />
         <Keyword name="BD$WORD39"  value="3" />
         <Keyword name="BD$WORD40"  value="3" />
         <Keyword name="BD$WORD41"  value="100" />
         <Keyword name="BD$WORD42"  value="100" />
         <Keyword name="BD$WORD43"  value="0" />
         <Keyword name="BD$WORD44"  value="1023" />
         <Keyword name="BD$WORD45"  value="1023" />
         <Keyword name="BD$WORD46"  value="1023" />
         <Keyword name="BD$WORD47"  value="54" />
         <Keyword name="BD$WORD48"  value="800" />
         <Keyword name="BD$WORD49"  value="0" />
         <Keyword name="BD$WORD50"  value="0" />
         <Keyword name="BD$WORD51"  value="52" />
         <Keyword name="BD$WORD52"  value="321" />
         <Keyword name="BD$WORD53"  value="321" />
         <Keyword name="BD$WORD54"  value="321" />
         <Keyword name="BD$WORD55"  value="321" />
         <Keyword name="BD$WORD56"  value="322" />
         <Keyword name="BD$WORD57"  value="321" />
         <Keyword name="BD$WORD58"  value="321" />
         <Keyword name="BD$WORD59"  value="345" />
         <Keyword name="BD$WORD60"  value="321" />
         <Keyword name="BD$WORD61"  value="321" />
         <Keyword name="BD$WORD62"  value="871" />
         <Keyword name="BD$WORD63"  value="321" />
         <Keyword name="BD$LASERMODE"  value="1" />
         <Keyword name="CalibFile"  value="FALSE" />
         <Keyword name="P7THRESVOL"  value="52" />
         <Keyword name="$FIL"  value="Data.325" />
         <Keyword name="FILE GUID"  value="B6419D0A-75D4-4636-8353-7FE40603F847" />
         <Keyword name="$DATE"  value="25-Mar-22" />
         <Keyword name="$P5S"  value="" />
         <Keyword name="$P6S"  value="" />
         <Keyword name="$P7S"  value="" />
       </Keywords>
       <SampleNode name="[ Data.325 ]"  annotation=""  owningGroup=""  expanded="1"  sortPriority="10"  count="10000"  sampleID="1" >
         <Graph smoothing="0"  backColor="#ffffff"  foreColor="#000000"  heatMapStatParameter="FL1-H"  type="Histogram"  fast="1" >
           <Axis dimension="x"  name="FL1-H"  label=""  auto="auto" />
           <Axis dimension="y"  name=""  label=""  auto="auto" />
           <GraphSettings level="5%"  smoothingHighResolution="1"  contourHighResolution="1"  histogramSmoothingCount="0"  graphResolution="256"  showOutliers="0"  drawLargeDots="0"  dotsToDraw="8000"  tint="le.chartfill.tinted.40"  lineWeight="le.lineweight.normal"  lineStyle="le.linestyle.solid" />
           <GraphEnvironment showGrid="0"  showAxes="H"  showGates="1"  showFreqOnPlots="1"  showGateNameOnPlots="1"  showMedians="0"  showUncomped="0"  addEventParam="0"  lastYAxisName="" >
             <TextTraits font="SansSerif"  size="11"  name="Labels"  style="plain"  color="#000000"  background="#00ffffff"  just="left" />
             <TextTraits font="SansSerif"  size="11"  name="LayoutGates"  style="plain"  color="#000000"  background="#00ffffff"  just="left" />
             <TextTraits font="SansSerif"  size="9"  name="Numbers"  style="plain"  color="#000000"  background="#00ffffff"  just="left" />
             <TextTraits font="SansSerif"  size="9"  name="Legend"  style="plain"  color="#000000"  background="#00ffffff"  just="left" />
             <WindowPosition x="0"  y="0"  width="748"  height="708"  displayed="0"  panelState="++" />
           </GraphEnvironment>
         </Graph>
         <Subpopulations>
           <Population name="P1"  annotation=""  owningGroup="All Samples"  expanded="1"  sortPriority="10"  count="9548" >
             <Graph smoothing="0"  backColor="#ffffff"  foreColor="#000000"  heatMapStatParameter="FL1-H :: FL1-Height"  type="Pseudocolor"  fast="1" >
               <Axis dimension="x"  name="FL2-H"  label=""  auto="auto" />
               <Axis dimension="y"  name="FL1-H"  label=""  auto="auto" />
               <GraphSettings level="5%"  smoothingHighResolution="1"  contourHighResolution="1"  histogramSmoothingCount="0"  graphResolution="256"  showOutliers="0"  drawLargeDots="0"  dotsToDraw="8000"  tint="le.chartfill.tinted.40"  lineWeight="le.lineweight.normal"  lineStyle="le.linestyle.solid" />
               <GraphEnvironment showGrid="0"  showAxes="tnlTNL"  showGates="1"  showFreqOnPlots="1"  showGateNameOnPlots="1"  showMedians="0"  showUncomped="0"  addEventParam="0"  lastYAxisName="" >
                 <TextTraits font="SansSerif"  size="11"  name="Labels"  style="plain"  color="#000000"  background="#00ffffff"  just="left" />
                 <TextTraits font="SansSerif"  size="11"  name="LayoutGates"  style="plain"  color="#000000"  background="#00ffffff"  just="left" />
                 <TextTraits font="SansSerif"  size="9"  name="Numbers"  style="plain"  color="#000000"  background="#00ffffff"  just="left" />
                 <TextTraits font="SansSerif"  size="9"  name="Legend"  style="plain"  color="#000000"  background="#00ffffff"  just="left" />
                 <WindowPosition x="-7"  y="-7"  width="1295"  height="735"  displayed="0"  panelState="+--" />
               </GraphEnvironment>
             </Graph>
             <Gate gating:id="ID1932849801" >
               <gating:EllipsoidGate eventsInside="1"  annoOffsetX="0"  annoOffsetY="0"  tint="#000000"  isTinted="0"  lineWeight="Normal"  userDefined="1"  gating:distance="200.134632638498" >
                 <gating:dimension>
                   <data-type:fcs-dimension data-type:name="FSC-H" />
                 </gating:dimension>
                 <gating:dimension>
                   <data-type:fcs-dimension data-type:name="SSC-H" />
                 </gating:dimension>
                 <gating:foci>
                   <gating:vertex>
                     <gating:coordinate data-type:value="40.1782160876" />
                     <gating:coordinate data-type:value="24.1615963828" />
                   </gating:vertex>
                   <gating:vertex>
                     <gating:coordinate data-type:value="161.8217839124" />
                     <gating:coordinate data-type:value="158.8384036172" />
                   </gating:vertex>
                 </gating:foci>
                 <gating:edge>
                   <gating:vertex>
                     <gating:coordinate data-type:value="31" />
                     <gating:coordinate data-type:value="14" />
                   </gating:vertex>
                   <gating:vertex>
                     <gating:coordinate data-type:value="171" />
                     <gating:coordinate data-type:value="169" />
                   </gating:vertex>
                   <gating:vertex>
                     <gating:coordinate data-type:value="136" />
                     <gating:coordinate data-type:value="53" />
                   </gating:vertex>
                   <gating:vertex>
                     <gating:coordinate data-type:value="67" />
                     <gating:coordinate data-type:value="130" />
                   </gating:vertex>
                 </gating:edge>
               </gating:EllipsoidGate>
             </Gate>
             <Subpopulations>
               <Population name="Q1: FL1-Height- , FL2-Height+"  annotation=""  owningGroup=""  expanded="1"  sortPriority="10"  count="62" >
                 <Graph smoothing="0"  backColor="#ffffff"  foreColor="#000000"  heatMapStatParameter="FL1-H"  type="Pseudocolor"  fast="1" >
                   <Axis dimension="x"  name="FL1-H"  label=""  auto="auto" />
                   <Axis dimension="y"  name="FL2-H"  label=""  auto="auto" />
                   <GraphSettings level="5%"  smoothingHighResolution="1"  contourHighResolution="1"  histogramSmoothingCount="0"  graphResolution="256"  showOutliers="0"  drawLargeDots="0"  dotsToDraw="8000"  tint="le.chartfill.tinted.40"  lineWeight="le.lineweight.normal"  lineStyle="le.linestyle.solid" />
                   <GraphEnvironment showGrid="0"  showAxes="tnlTNL"  showGates="1"  showFreqOnPlots="1"  showGateNameOnPlots="1"  showMedians="0"  showUncomped="0"  addEventParam="0"  lastYAxisName="" >
                     <TextTraits font="SansSerif"  size="11"  name="Labels"  style="plain"  color="#000000"  background="#00ffffff"  just="left" />
                     <TextTraits font="SansSerif"  size="11"  name="LayoutGates"  style="plain"  color="#000000"  background="#00ffffff"  just="left" />
                     <TextTraits font="SansSerif"  size="9"  name="Numbers"  style="plain"  color="#000000"  background="#00ffffff"  just="left" />
                     <TextTraits font="SansSerif"  size="9"  name="Legend"  style="plain"  color="#000000"  background="#00ffffff"  just="left" />
                     <WindowPosition x="980"  y="348"  width="390"  height="582"  displayed="1"  panelState="---" />
                   </GraphEnvironment>
                 </Graph>
                 <Gate gating:id="ID699075119"  gating:parent_id="ID1932849801" >
                   <gating:RectangleGate eventsInside="1"  annoOffsetX="0"  annoOffsetY="0"  tint="#000000"  isTinted="0"  lineWeight="Normal"  userDefined="1"  percentX="0"  percentY="0" >
                     <gating:dimension gating:max="103.94574653722626" >
                       <data-type:fcs-dimension data-type:name="FL1-H" />
                     </gating:dimension>
                     <gating:dimension gating:min="118.78630004490202" >
                       <data-type:fcs-dimension data-type:name="FL2-H" />
                     </gating:dimension>
                   </gating:RectangleGate>
                 </Gate>
               </Population>
               <Population name="Q2: FL1-Height+ , FL2-Height+"  annotation=""  owningGroup=""  expanded="1"  sortPriority="10"  count="233" >
                 <Graph smoothing="0"  backColor="#ffffff"  foreColor="#000000"  heatMapStatParameter="FL1-H"  type="Pseudocolor"  fast="1" >
                   <Axis dimension="x"  name="FL1-H"  label=""  auto="auto" />
                   <Axis dimension="y"  name="FL2-H"  label=""  auto="auto" />
                   <GraphSettings level="5%"  smoothingHighResolution="1"  contourHighResolution="1"  histogramSmoothingCount="0"  graphResolution="256"  showOutliers="0"  drawLargeDots="0"  dotsToDraw="8000"  tint="le.chartfill.tinted.40"  lineWeight="le.lineweight.normal"  lineStyle="le.linestyle.solid" />
                   <GraphEnvironment showGrid="0"  showAxes="tnlTNL"  showGates="1"  showFreqOnPlots="1"  showGateNameOnPlots="1"  showMedians="0"  showUncomped="0"  addEventParam="0"  lastYAxisName="" >
                     <TextTraits font="SansSerif"  size="11"  name="Labels"  style="plain"  color="#000000"  background="#00ffffff"  just="left" />
                     <TextTraits font="SansSerif"  size="11"  name="LayoutGates"  style="plain"  color="#000000"  background="#00ffffff"  just="left" />
                     <TextTraits font="SansSerif"  size="9"  name="Numbers"  style="plain"  color="#000000"  background="#00ffffff"  just="left" />
                     <TextTraits font="SansSerif"  size="9"  name="Legend"  style="plain"  color="#000000"  background="#00ffffff"  just="left" />
                     <WindowPosition x="980"  y="348"  width="390"  height="582"  displayed="1"  panelState="---" />
                   </GraphEnvironment>
                 </Graph>
                 <Gate gating:id="ID138945267"  gating:parent_id="ID1932849801" >
                   <gating:RectangleGate eventsInside="1"  annoOffsetX="0"  annoOffsetY="0"  tint="#000000"  isTinted="0"  lineWeight="Normal"  userDefined="1"  percentX="0"  percentY="0" >
                     <gating:dimension gating:min="103.94574653722626" >
                       <data-type:fcs-dimension data-type:name="FL1-H" />
                     </gating:dimension>
                     <gating:dimension gating:min="118.78630004490202" >
                       <data-type:fcs-dimension data-type:name="FL2-H" />
                     </gating:dimension>
                   </gating:RectangleGate>
                 </Gate>
               </Population>
               <Population name="Q3: FL1-Height+ , FL2-Height-"  annotation=""  owningGroup=""  expanded="1"  sortPriority="10"  count="182" >
                 <Graph smoothing="0"  backColor="#ffffff"  foreColor="#000000"  heatMapStatParameter="FL1-H"  type="Pseudocolor"  fast="1" >
                   <Axis dimension="x"  name="FL1-H"  label=""  auto="auto" />
                   <Axis dimension="y"  name="FL2-H"  label=""  auto="auto" />
                   <GraphSettings level="5%"  smoothingHighResolution="1"  contourHighResolution="1"  histogramSmoothingCount="0"  graphResolution="256"  showOutliers="0"  drawLargeDots="0"  dotsToDraw="8000"  tint="le.chartfill.tinted.40"  lineWeight="le.lineweight.normal"  lineStyle="le.linestyle.solid" />
                   <GraphEnvironment showGrid="0"  showAxes="tnlTNL"  showGates="1"  showFreqOnPlots="1"  showGateNameOnPlots="1"  showMedians="0"  showUncomped="0"  addEventParam="0"  lastYAxisName="" >
                     <TextTraits font="SansSerif"  size="11"  name="Labels"  style="plain"  color="#000000"  background="#00ffffff"  just="left" />
                     <TextTraits font="SansSerif"  size="11"  name="LayoutGates"  style="plain"  color="#000000"  background="#00ffffff"  just="left" />
                     <TextTraits font="SansSerif"  size="9"  name="Numbers"  style="plain"  color="#000000"  background="#00ffffff"  just="left" />
                     <TextTraits font="SansSerif"  size="9"  name="Legend"  style="plain"  color="#000000"  background="#00ffffff"  just="left" />
                     <WindowPosition x="980"  y="348"  width="390"  height="582"  displayed="1"  panelState="---" />
                   </GraphEnvironment>
                 </Graph>
                 <Gate gating:id="ID1417863228"  gating:parent_id="ID1932849801" >
                   <gating:RectangleGate eventsInside="1"  annoOffsetX="0"  annoOffsetY="0"  tint="#000000"  isTinted="0"  lineWeight="Normal"  userDefined="1"  percentX="0"  percentY="0" >
                     <gating:dimension gating:min="104.59989534302537" >
                       <data-type:fcs-dimension data-type:name="FL1-H" />
                     </gating:dimension>
                     <gating:dimension gating:max="118.65900418174164" >
                       <data-type:fcs-dimension data-type:name="FL2-H" />
                     </gating:dimension>
                   </gating:RectangleGate>
                 </Gate>
               </Population>
               <Population name="Q4: FL1-Height- , FL2-Height-"  annotation=""  owningGroup=""  expanded="1"  sortPriority="10"  count="9071" >
                 <Graph smoothing="0"  backColor="#ffffff"  foreColor="#000000"  heatMapStatParameter="FL1-H"  type="Pseudocolor"  fast="1" >
                   <Axis dimension="x"  name="FL1-H"  label=""  auto="auto" />
                   <Axis dimension="y"  name="FL2-H"  label=""  auto="auto" />
                   <GraphSettings level="5%"  smoothingHighResolution="1"  contourHighResolution="1"  histogramSmoothingCount="0"  graphResolution="256"  showOutliers="0"  drawLargeDots="0"  dotsToDraw="8000"  tint="le.chartfill.tinted.40"  lineWeight="le.lineweight.normal"  lineStyle="le.linestyle.solid" />
                   <GraphEnvironment showGrid="0"  showAxes="tnlTNL"  showGates="1"  showFreqOnPlots="1"  showGateNameOnPlots="1"  showMedians="0"  showUncomped="0"  addEventParam="0"  lastYAxisName="" >
                     <TextTraits font="SansSerif"  size="11"  name="Labels"  style="plain"  color="#000000"  background="#00ffffff"  just="left" />
                     <TextTraits font="SansSerif"  size="11"  name="LayoutGates"  style="plain"  color="#000000"  background="#00ffffff"  just="left" />
                     <TextTraits font="SansSerif"  size="9"  name="Numbers"  style="plain"  color="#000000"  background="#00ffffff"  just="left" />
                     <TextTraits font="SansSerif"  size="9"  name="Legend"  style="plain"  color="#000000"  background="#00ffffff"  just="left" />
                     <WindowPosition x="423"  y="275"  width="390"  height="582"  displayed="0"  panelState="---" />
                   </GraphEnvironment>
                 </Graph>
                 <Gate gating:id="ID1002725087"  gating:parent_id="ID1932849801" >
                   <gating:RectangleGate eventsInside="1"  annoOffsetX="0"  annoOffsetY="0"  tint="#000000"  isTinted="0"  lineWeight="Normal"  userDefined="1"  percentX="0"  percentY="0" >
                     <gating:dimension gating:max="104.59989534302537" >
                       <data-type:fcs-dimension data-type:name="FL1-H" />
                     </gating:dimension>
                     <gating:dimension gating:max="118.65900418174164" >
                       <data-type:fcs-dimension data-type:name="FL2-H" />
                     </gating:dimension>
                   </gating:RectangleGate>
                 </Gate>
               </Population>
             </Subpopulations>
           </Population>
         </Subpopulations>
       </SampleNode>
     </Sample>
     <Sample>
       <DataSet uri="file:/G:/3/2.sci/糖尿病干眼数据方案/凋亡/原始文件/Data.335"  sampleID="2" />
       <Transformations>
         <transforms:linear transforms:minRange="0"  transforms:maxRange="1024"  gain="1" >
           <data-type:parameter data-type:name="FSC-H" />
         </transforms:linear>
         <transforms:linear transforms:minRange="0"  transforms:maxRange="1024"  gain="1" >
           <data-type:parameter data-type:name="SSC-H" />
         </transforms:linear>
         <transforms:log transforms:offset="1"  transforms:decades="4.5" >
           <data-type:parameter data-type:name="FL1-H" />
         </transforms:log>
         <transforms:log transforms:offset="1"  transforms:decades="3.5" >
           <data-type:parameter data-type:name="FL2-H" />
         </transforms:log>
         <transforms:log transforms:offset="1"  transforms:decades="4" >
           <data-type:parameter data-type:name="FL3-H" />
         </transforms:log>
         <transforms:linear transforms:minRange="0"  transforms:maxRange="1024"  gain="1" >
           <data-type:parameter data-type:name="FL2-A" />
         </transforms:linear>
         <transforms:linear transforms:minRange="0"  transforms:maxRange="1024"  gain="1" >
           <data-type:parameter data-type:name="FL2-W" />
         </transforms:linear>
       </Transformations>
       <Keywords>
         <Keyword name="FJ_FCS_VERSION"  value="2" />
         <Keyword name="$BYTEORD"  value="4,3,2,1" />
         <Keyword name="$DATATYPE"  value="I" />
         <Keyword name="$NEXTDATA"  value="0" />
         <Keyword name="$SYS"  value="Macintosh System Software 10.6.8" />
         <Keyword name="CREATOR"  value="CellQuest Pro  6.0" />
         <Keyword name="LOGIN NAME"  value="BD" />
         <Keyword name="WORKSTATION"  value="(Unavailable)" />
         <Keyword name="$TOT"  value="10000" />
         <Keyword name="$MODE"  value="L" />
         <Keyword name="$PAR"  value="7" />
         <Keyword name="$P1N"  value="FSC-H" />
         <Keyword name="$P1R"  value="1024" />
         <Keyword name="$P1B"  value="16" />
         <Keyword name="$P1E"  value="0,0" />
         <Keyword name="$P2N"  value="SSC-H" />
         <Keyword name="$P2R"  value="1024" />
         <Keyword name="$P2B"  value="16" />
         <Keyword name="$P2E"  value="0,0" />
         <Keyword name="$P3N"  value="FL1-H" />
         <Keyword name="$P3R"  value="1024" />
         <Keyword name="$P3B"  value="16" />
         <Keyword name="$P3E"  value="4,0" />
         <Keyword name="$P4N"  value="FL2-H" />
         <Keyword name="$P4R"  value="1024" />
         <Keyword name="$P4B"  value="16" />
         <Keyword name="$P4E"  value="4,0" />
         <Keyword name="$P5N"  value="FL3-H" />
         <Keyword name="$P5R"  value="1024" />
         <Keyword name="$P5B"  value="16" />
         <Keyword name="$P5E"  value="4,0" />
         <Keyword name="$P6N"  value="FL2-A" />
         <Keyword name="$P6R"  value="1024" />
         <Keyword name="$P6B"  value="16" />
         <Keyword name="$P6E"  value="0,0" />
         <Keyword name="$P7N"  value="FL2-W" />
         <Keyword name="$P7R"  value="1024" />
         <Keyword name="$P7B"  value="16" />
         <Keyword name="$P7E"  value="0,0" />
         <Keyword name="$P1S"  value="FSC-Height" />
         <Keyword name="$P2S"  value="SSC-Height" />
         <Keyword name="$P3S"  value="FL1-Height" />
         <Keyword name="$P4S"  value="FL2-Height" />
         <Keyword name="PANEL NAME"  value="Untitled Acquisition Tube List" />
         <Keyword name="TUBE NAME"  value="Untitled" />
         <Keyword name="START BATCH"  value="TRUE" />
         <Keyword name="END BATCH"  value="TRUE" />
         <Keyword name="$OP"  value="BD" />
         <Keyword name="$CYT"  value="FACSCalibur" />
         <Keyword name="CYTNUM"  value="0123456789" />
         <Keyword name="$BTIM"  value="17:37:19" />
         <Keyword name="$ETIM"  value="17:37:30" />
         <Keyword name="BD$AcqLibVersion"  value="6.0" />
         <Keyword name="BD$NPAR"  value="7" />
         <Keyword name="BD$P1N"  value="FSC-H" />
         <Keyword name="BD$P2N"  value="SSC-H" />
         <Keyword name="BD$P3N"  value="FL1-H" />
         <Keyword name="BD$P4N"  value="FL2-H" />
         <Keyword name="BD$P5N"  value="FL3-H" />
         <Keyword name="BD$P6N"  value="FL2-A" />
         <Keyword name="BD$P7N"  value="FL2-W" />
         <Keyword name="BD$WORD0"  value="255" />
         <Keyword name="BD$WORD1"  value="336" />
         <Keyword name="BD$WORD2"  value="504" />
         <Keyword name="BD$WORD3"  value="473" />
         <Keyword name="BD$WORD4"  value="627" />
         <Keyword name="BD$WORD5"  value="398" />
         <Keyword name="BD$WORD6"  value="398" />
         <Keyword name="BD$WORD7"  value="398" />
         <Keyword name="BD$WORD8"  value="398" />
         <Keyword name="BD$WORD9"  value="398" />
         <Keyword name="BD$WORD10"  value="298" />
         <Keyword name="BD$WORD11"  value="379" />
         <Keyword name="BD$WORD12"  value="599" />
         <Keyword name="BD$WORD13"  value="0" />
         <Keyword name="BD$WORD14"  value="350" />
         <Keyword name="BD$WORD15"  value="529" />
         <Keyword name="BD$WORD16"  value="490" />
         <Keyword name="BD$WORD17"  value="650" />
         <Keyword name="BD$WORD18"  value="100" />
         <Keyword name="BD$WORD19"  value="100" />
         <Keyword name="BD$WORD20"  value="100" />
         <Keyword name="BD$WORD21"  value="100" />
         <Keyword name="BD$WORD22"  value="100" />
         <Keyword name="BD$WORD23"  value="1" />
         <Keyword name="BD$WORD24"  value="1" />
         <Keyword name="BD$WORD25"  value="0" />
         <Keyword name="BD$WORD26"  value="0" />
         <Keyword name="BD$WORD27"  value="0" />
         <Keyword name="BD$WORD28"  value="136" />
         <Keyword name="BD$WORD29"  value="52" />
         <Keyword name="BD$WORD30"  value="52" />
         <Keyword name="BD$WORD31"  value="52" />
         <Keyword name="BD$WORD32"  value="52" />
         <Keyword name="BD$WORD33"  value="52" />
         <Keyword name="BD$WORD34"  value="0" />
         <Keyword name="BD$WORD35"  value="294" />
         <Keyword name="BD$WORD36"  value="0" />
         <Keyword name="BD$WORD37"  value="0" />
         <Keyword name="BD$WORD38"  value="280" />
         <Keyword name="BD$WORD39"  value="3" />
         <Keyword name="BD$WORD40"  value="3" />
         <Keyword name="BD$WORD41"  value="100" />
         <Keyword name="BD$WORD42"  value="100" />
         <Keyword name="BD$WORD43"  value="0" />
         <Keyword name="BD$WORD44"  value="1023" />
         <Keyword name="BD$WORD45"  value="1023" />
         <Keyword name="BD$WORD46"  value="1023" />
         <Keyword name="BD$WORD47"  value="54" />
         <Keyword name="BD$WORD48"  value="800" />
         <Keyword name="BD$WORD49"  value="0" />
         <Keyword name="BD$WORD50"  value="0" />
         <Keyword name="BD$WORD51"  value="52" />
         <Keyword name="BD$WORD52"  value="321" />
         <Keyword name="BD$WORD53"  value="321" />
         <Keyword name="BD$WORD54"  value="321" />
         <Keyword name="BD$WORD55"  value="321" />
         <Keyword name="BD$WORD56"  value="322" />
         <Keyword name="BD$WORD57"  value="321" />
         <Keyword name="BD$WORD58"  value="321" />
         <Keyword name="BD$WORD59"  value="345" />
         <Keyword name="BD$WORD60"  value="321" />
         <Keyword name="BD$WORD61"  value="321" />
         <Keyword name="BD$WORD62"  value="871" />
         <Keyword name="BD$WORD63"  value="321" />
         <Keyword name="BD$LASERMODE"  value="1" />
         <Keyword name="CalibFile"  value="FALSE" />
         <Keyword name="P7THRESVOL"  value="52" />
         <Keyword name="$FIL"  value="Data.335" />
         <Keyword name="FILE GUID"  value="53816915-5406-4AFC-A6D2-80F2429077F7" />
         <Keyword name="$DATE"  value="25-Mar-22" />
         <Keyword name="$P5S"  value="" />
         <Keyword name="$P6S"  value="" />
         <Keyword name="$P7S"  value="" />
       </Keywords>
       <SampleNode name="[ Data.335 ]"  annotation=""  owningGroup=""  expanded="1"  sortPriority="10"  count="10000"  sampleID="2" >
         <Graph smoothing="0"  backColor="#ffffff"  foreColor="#000000"  heatMapStatParameter="FL1-H"  type="Pseudocolor"  fast="1" >
           <Axis dimension="x"  name="FSC-H"  label=""  auto="auto" />
           <Axis dimension="y"  name="SSC-H"  label=""  auto="auto" />
           <GraphSettings level="5%"  smoothingHighResolution="1"  contourHighResolution="1"  histogramSmoothingCount="0"  graphResolution="256"  showOutliers="0"  drawLargeDots="0"  dotsToDraw="8000"  tint="le.chartfill.tinted.40"  lineWeight="le.lineweight.normal"  lineStyle="le.linestyle.solid" />
           <GraphEnvironment showGrid="0"  showAxes="tnlTNL"  showGates="1"  showFreqOnPlots="1"  showGateNameOnPlots="1"  showMedians="0"  showUncomped="0"  addEventParam="0"  lastYAxisName="" >
             <TextTraits font="SansSerif"  size="11"  name="Labels"  style="plain"  color="#000000"  background="#00ffffff"  just="left" />
             <TextTraits font="SansSerif"  size="11"  name="LayoutGates"  style="plain"  color="#000000"  background="#00ffffff"  just="left" />
             <TextTraits font="SansSerif"  size="9"  name="Numbers"  style="plain"  color="#000000"  background="#00ffffff"  just="left" />
             <TextTraits font="SansSerif"  size="9"  name="Legend"  style="plain"  color="#000000"  background="#00ffffff"  just="left" />
             <WindowPosition x="1410"  y="346"  width="390"  height="582"  displayed="0"  panelState="---" />
           </GraphEnvironment>
         </Graph>
         <Subpopulations>
           <Population name="P1"  annotation=""  owningGroup="All Samples"  expanded="1"  sortPriority="10"  count="8681" >
             <Graph smoothing="0"  backColor="#ffffff"  foreColor="#000000"  heatMapStatParameter="FL1-H"  type="Pseudocolor"  fast="1" >
               <Axis dimension="x"  name="FL1-H"  label=""  auto="auto" />
               <Axis dimension="y"  name="FL2-H"  label=""  auto="auto" />
               <GraphSettings level="5%"  smoothingHighResolution="1"  contourHighResolution="1"  histogramSmoothingCount="0"  graphResolution="256"  showOutliers="0"  drawLargeDots="0"  dotsToDraw="8000"  tint="le.chartfill.tinted.40"  lineWeight="le.lineweight.normal"  lineStyle="le.linestyle.solid" />
               <GraphEnvironment showGrid="0"  showAxes="tnlTNL"  showGates="1"  showFreqOnPlots="1"  showGateNameOnPlots="1"  showMedians="0"  showUncomped="0"  addEventParam="0"  lastYAxisName="" >
                 <TextTraits font="SansSerif"  size="11"  name="Labels"  style="plain"  color="#000000"  background="#00ffffff"  just="left" />
                 <TextTraits font="SansSerif"  size="11"  name="LayoutGates"  style="plain"  color="#000000"  background="#00ffffff"  just="left" />
                 <TextTraits font="SansSerif"  size="9"  name="Numbers"  style="plain"  color="#000000"  background="#00ffffff"  just="left" />
                 <TextTraits font="SansSerif"  size="9"  name="Legend"  style="plain"  color="#000000"  background="#00ffffff"  just="left" />
                 <WindowPosition x="399"  y="198"  width="390"  height="582"  displayed="0"  panelState="---" />
               </GraphEnvironment>
             </Graph>
             <Gate gating:id="ID153170122" >
               <gating:EllipsoidGate eventsInside="1"  annoOffsetX="0"  annoOffsetY="0"  tint="#000000"  isTinted="0"  lineWeight="Normal"  userDefined="1"  gating:distance="200.134632638498" >
                 <gating:dimension>
                   <data-type:fcs-dimension data-type:name="FSC-H" />
                 </gating:dimension>
                 <gating:dimension>
                   <data-type:fcs-dimension data-type:name="SSC-H" />
                 </gating:dimension>
                 <gating:foci>
                   <gating:vertex>
                     <gating:coordinate data-type:value="40.1782160876" />
                     <gating:coordinate data-type:value="24.1615963828" />
                   </gating:vertex>
                   <gating:vertex>
                     <gating:coordinate data-type:value="161.8217839124" />
                     <gating:coordinate data-type:value="158.8384036172" />
                   </gating:vertex>
                 </gating:foci>
                 <gating:edge>
                   <gating:vertex>
                     <gating:coordinate data-type:value="31" />
                     <gating:coordinate data-type:value="14" />
                   </gating:vertex>
                   <gating:vertex>
                     <gating:coordinate data-type:value="171" />
                     <gating:coordinate data-type:value="169" />
                   </gating:vertex>
                   <gating:vertex>
                     <gating:coordinate data-type:value="136" />
                     <gating:coordinate data-type:value="53" />
                   </gating:vertex>
                   <gating:vertex>
                     <gating:coordinate data-type:value="67" />
                     <gating:coordinate data-type:value="130" />
                   </gating:vertex>
                 </gating:edge>
               </gating:EllipsoidGate>
             </Gate>
             <Subpopulations>
               <Population name="Q1: FL1-Height- , FL2-Height+"  annotation=""  owningGroup="All Samples"  expanded="1"  sortPriority="10"  count="218" >
                 <Graph smoothing="0"  backColor="#ffffff"  foreColor="#000000"  heatMapStatParameter="FL1-H"  type="Pseudocolor"  fast="1" >
                   <Axis dimension="x"  name="FL1-H"  label=""  auto="auto" />
                   <Axis dimension="y"  name="FL2-H"  label=""  auto="auto" />
                   <GraphSettings level="5%"  smoothingHighResolution="1"  contourHighResolution="1"  histogramSmoothingCount="0"  graphResolution="256"  showOutliers="0"  drawLargeDots="0"  dotsToDraw="8000"  tint="le.chartfill.tinted.40"  lineWeight="le.lineweight.normal"  lineStyle="le.linestyle.solid" />
                   <GraphEnvironment showGrid="0"  showAxes="tnlTNL"  showGates="1"  showFreqOnPlots="1"  showGateNameOnPlots="1"  showMedians="0"  showUncomped="0"  addEventParam="0"  lastYAxisName="" >
                     <TextTraits font="SansSerif"  size="11"  name="Labels"  style="plain"  color="#000000"  background="#00ffffff"  just="left" />
                     <TextTraits font="SansSerif"  size="11"  name="LayoutGates"  style="plain"  color="#000000"  background="#00ffffff"  just="left" />
                     <TextTraits font="SansSerif"  size="9"  name="Numbers"  style="plain"  color="#000000"  background="#00ffffff"  just="left" />
                     <TextTraits font="SansSerif"  size="9"  name="Legend"  style="plain"  color="#000000"  background="#00ffffff"  just="left" />
                     <WindowPosition x="980"  y="348"  width="390"  height="582"  displayed="1"  panelState="---" />
                   </GraphEnvironment>
                 </Graph>
                 <Gate gating:id="ID620754017"  gating:parent_id="ID153170122" >
                   <gating:RectangleGate eventsInside="1"  annoOffsetX="0"  annoOffsetY="0"  tint="#000000"  isTinted="0"  lineWeight="Normal"  userDefined="1"  percentX="0"  percentY="0" >
                     <gating:dimension gating:max="103.94574653722626" >
                       <data-type:fcs-dimension data-type:name="FL1-H" />
                     </gating:dimension>
                     <gating:dimension gating:min="118.78630004490202" >
                       <data-type:fcs-dimension data-type:name="FL2-H" />
                     </gating:dimension>
                   </gating:RectangleGate>
                 </Gate>
               </Population>
               <Population name="Q2: FL1-Height+ , FL2-Height+"  annotation=""  owningGroup="All Samples"  expanded="1"  sortPriority="10"  count="659" >
                 <Graph smoothing="0"  backColor="#ffffff"  foreColor="#000000"  heatMapStatParameter="FL1-H"  type="Pseudocolor"  fast="1" >
                   <Axis dimension="x"  name="FL1-H"  label=""  auto="auto" />
                   <Axis dimension="y"  name="FL2-H"  label=""  auto="auto" />
                   <GraphSettings level="5%"  smoothingHighResolution="1"  contourHighResolution="1"  histogramSmoothingCount="0"  graphResolution="256"  showOutliers="0"  drawLargeDots="0"  dotsToDraw="8000"  tint="le.chartfill.tinted.40"  lineWeight="le.lineweight.normal"  lineStyle="le.linestyle.solid" />
                   <GraphEnvironment showGrid="0"  showAxes="tnlTNL"  showGates="1"  showFreqOnPlots="1"  showGateNameOnPlots="1"  showMedians="0"  showUncomped="0"  addEventParam="0"  lastYAxisName="" >
                     <TextTraits font="SansSerif"  size="11"  name="Labels"  style="plain"  color="#000000"  background="#00ffffff"  just="left" />
                     <TextTraits font="SansSerif"  size="11"  name="LayoutGates"  style="plain"  color="#000000"  background="#00ffffff"  just="left" />
                     <TextTraits font="SansSerif"  size="9"  name="Numbers"  style="plain"  color="#000000"  background="#00ffffff"  just="left" />
                     <TextTraits font="SansSerif"  size="9"  name="Legend"  style="plain"  color="#000000"  background="#00ffffff"  just="left" />
                     <WindowPosition x="980"  y="348"  width="390"  height="582"  displayed="1"  panelState="---" />
                   </GraphEnvironment>
                 </Graph>
                 <Gate gating:id="ID592145124"  gating:parent_id="ID153170122" >
                   <gating:RectangleGate eventsInside="1"  annoOffsetX="0"  annoOffsetY="0"  tint="#000000"  isTinted="0"  lineWeight="Normal"  userDefined="1"  percentX="0"  percentY="0" >
                     <gating:dimension gating:min="103.94574653722626" >
                       <data-type:fcs-dimension data-type:name="FL1-H" />
                     </gating:dimension>
                     <gating:dimension gating:min="118.78630004490202" >
                       <data-type:fcs-dimension data-type:name="FL2-H" />
                     </gating:dimension>
                   </gating:RectangleGate>
                 </Gate>
               </Population>
               <Population name="Q3: FL1-Height+ , FL2-Height-"  annotation=""  owningGroup="All Samples"  expanded="1"  sortPriority="10"  count="131" >
                 <Graph smoothing="0"  backColor="#ffffff"  foreColor="#000000"  heatMapStatParameter="FL1-H"  type="Pseudocolor"  fast="1" >
                   <Axis dimension="x"  name="FL1-H"  label=""  auto="auto" />
                   <Axis dimension="y"  name="FL2-H"  label=""  auto="auto" />
                   <GraphSettings level="5%"  smoothingHighResolution="1"  contourHighResolution="1"  histogramSmoothingCount="0"  graphResolution="256"  showOutliers="0"  drawLargeDots="0"  dotsToDraw="8000"  tint="le.chartfill.tinted.40"  lineWeight="le.lineweight.normal"  lineStyle="le.linestyle.solid" />
                   <GraphEnvironment showGrid="0"  showAxes="tnlTNL"  showGates="1"  showFreqOnPlots="1"  showGateNameOnPlots="1"  showMedians="0"  showUncomped="0"  addEventParam="0"  lastYAxisName="" >
                     <TextTraits font="SansSerif"  size="11"  name="Labels"  style="plain"  color="#000000"  background="#00ffffff"  just="left" />
                     <TextTraits font="SansSerif"  size="11"  name="LayoutGates"  style="plain"  color="#000000"  background="#00ffffff"  just="left" />
                     <TextTraits font="SansSerif"  size="9"  name="Numbers"  style="plain"  color="#000000"  background="#00ffffff"  just="left" />
                     <TextTraits font="SansSerif"  size="9"  name="Legend"  style="plain"  color="#000000"  background="#00ffffff"  just="left" />
                     <WindowPosition x="980"  y="348"  width="390"  height="582"  displayed="1"  panelState="---" />
                   </GraphEnvironment>
                 </Graph>
                 <Gate gating:id="ID220112182"  gating:parent_id="ID153170122" >
                   <gating:RectangleGate eventsInside="1"  annoOffsetX="0"  annoOffsetY="0"  tint="#000000"  isTinted="0"  lineWeight="Normal"  userDefined="1"  percentX="0"  percentY="0" >
                     <gating:dimension gating:min="103.94574653722626" >
                       <data-type:fcs-dimension data-type:name="FL1-H" />
                     </gating:dimension>
                     <gating:dimension gating:max="118.78630004490202" >
                       <data-type:fcs-dimension data-type:name="FL2-H" />
                     </gating:dimension>
                   </gating:RectangleGate>
                 </Gate>
               </Population>
               <Population name="Q4: FL1-Height- , FL2-Height-"  annotation=""  owningGroup="All Samples"  expanded="1"  sortPriority="10"  count="7673" >
                 <Graph smoothing="0"  backColor="#ffffff"  foreColor="#000000"  heatMapStatParameter="FL1-H"  type="Pseudocolor"  fast="1" >
                   <Axis dimension="x"  name="FL1-H"  label=""  auto="auto" />
                   <Axis dimension="y"  name="FL2-H"  label=""  auto="auto" />
                   <GraphSettings level="5%"  smoothingHighResolution="1"  contourHighResolution="1"  histogramSmoothingCount="0"  graphResolution="256"  showOutliers="0"  drawLargeDots="0"  dotsToDraw="8000"  tint="le.chartfill.tinted.40"  lineWeight="le.lineweight.normal"  lineStyle="le.linestyle.solid" />
                   <GraphEnvironment showGrid="0"  showAxes="tnlTNL"  showGates="1"  showFreqOnPlots="1"  showGateNameOnPlots="1"  showMedians="0"  showUncomped="0"  addEventParam="0"  lastYAxisName="" >
                     <TextTraits font="SansSerif"  size="11"  name="Labels"  style="plain"  color="#000000"  background="#00ffffff"  just="left" />
                     <TextTraits font="SansSerif"  size="11"  name="LayoutGates"  style="plain"  color="#000000"  background="#00ffffff"  just="left" />
                     <TextTraits font="SansSerif"  size="9"  name="Numbers"  style="plain"  color="#000000"  background="#00ffffff"  just="left" />
                     <TextTraits font="SansSerif"  size="9"  name="Legend"  style="plain"  color="#000000"  background="#00ffffff"  just="left" />
                     <WindowPosition x="980"  y="348"  width="390"  height="582"  displayed="1"  panelState="---" />
                   </GraphEnvironment>
                 </Graph>
                 <Gate gating:id="ID391955612"  gating:parent_id="ID153170122" >
                   <gating:RectangleGate eventsInside="1"  annoOffsetX="0"  annoOffsetY="0"  tint="#000000"  isTinted="0"  lineWeight="Normal"  userDefined="1"  percentX="0"  percentY="0" >
                     <gating:dimension gating:max="103.94574653722626" >
                       <data-type:fcs-dimension data-type:name="FL1-H" />
                     </gating:dimension>
                     <gating:dimension gating:max="118.78630004490202" >
                       <data-type:fcs-dimension data-type:name="FL2-H" />
                     </gating:dimension>
                   </gating:RectangleGate>
                 </Gate>
               </Population>
             </Subpopulations>
           </Population>
         </Subpopulations>
       </SampleNode>
     </Sample>
     <Sample>
       <DataSet uri="file:/G:/3/2.sci/糖尿病干眼数据方案/凋亡/原始文件/Data.376"  sampleID="3" />
       <Transformations>
         <transforms:linear transforms:minRange="0"  transforms:maxRange="1024"  gain="1" >
           <data-type:parameter data-type:name="FSC-H" />
         </transforms:linear>
         <transforms:linear transforms:minRange="0"  transforms:maxRange="1024"  gain="1" >
           <data-type:parameter data-type:name="SSC-H" />
         </transforms:linear>
         <transforms:log transforms:offset="1"  transforms:decades="4.5" >
           <data-type:parameter data-type:name="FL1-H" />
         </transforms:log>
         <transforms:log transforms:offset="1"  transforms:decades="3.5" >
           <data-type:parameter data-type:name="FL2-H" />
         </transforms:log>
         <transforms:log transforms:offset="1"  transforms:decades="4" >
           <data-type:parameter data-type:name="FL3-H" />
         </transforms:log>
         <transforms:linear transforms:minRange="0"  transforms:maxRange="1024"  gain="1" >
           <data-type:parameter data-type:name="FL2-A" />
         </transforms:linear>
         <transforms:linear transforms:minRange="0"  transforms:maxRange="1024"  gain="1" >
           <data-type:parameter data-type:name="FL2-W" />
         </transforms:linear>
       </Transformations>
       <Keywords>
         <Keyword name="FJ_FCS_VERSION"  value="2" />
         <Keyword name="$BYTEORD"  value="4,3,2,1" />
         <Keyword name="$DATATYPE"  value="I" />
         <Keyword name="$NEXTDATA"  value="0" />
         <Keyword name="$SYS"  value="Macintosh System Software 10.6.8" />
         <Keyword name="CREATOR"  value="CellQuest Pro  6.0" />
         <Keyword name="LOGIN NAME"  value="BD" />
         <Keyword name="WORKSTATION"  value="(Unavailable)" />
         <Keyword name="$TOT"  value="10000" />
         <Keyword name="$MODE"  value="L" />
         <Keyword name="$PAR"  value="7" />
         <Keyword name="$P1N"  value="FSC-H" />
         <Keyword name="$P1R"  value="1024" />
         <Keyword name="$P1B"  value="16" />
         <Keyword name="$P1E"  value="0,0" />
         <Keyword name="$P2N"  value="SSC-H" />
         <Keyword name="$P2R"  value="1024" />
         <Keyword name="$P2B"  value="16" />
         <Keyword name="$P2E"  value="0,0" />
         <Keyword name="$P3N"  value="FL1-H" />
         <Keyword name="$P3R"  value="1024" />
         <Keyword name="$P3B"  value="16" />
         <Keyword name="$P3E"  value="4,0" />
         <Keyword name="$P4N"  value="FL2-H" />
         <Keyword name="$P4R"  value="1024" />
         <Keyword name="$P4B"  value="16" />
         <Keyword name="$P4E"  value="4,0" />
         <Keyword name="$P5N"  value="FL3-H" />
         <Keyword name="$P5R"  value="1024" />
         <Keyword name="$P5B"  value="16" />
         <Keyword name="$P5E"  value="4,0" />
         <Keyword name="$P6N"  value="FL2-A" />
         <Keyword name="$P6R"  value="1024" />
         <Keyword name="$P6B"  value="16" />
         <Keyword name="$P6E"  value="0,0" />
         <Keyword name="$P7N"  value="FL2-W" />
         <Keyword name="$P7R"  value="1024" />
         <Keyword name="$P7B"  value="16" />
         <Keyword name="$P7E"  value="0,0" />
         <Keyword name="$P1S"  value="FSC-Height" />
         <Keyword name="$P2S"  value="SSC-Height" />
         <Keyword name="$P3S"  value="FL1-Height" />
         <Keyword name="$P4S"  value="FL2-Height" />
         <Keyword name="PANEL NAME"  value="Untitled Acquisition Tube List" />
         <Keyword name="TUBE NAME"  value="Untitled" />
         <Keyword name="START BATCH"  value="TRUE" />
         <Keyword name="END BATCH"  value="TRUE" />
         <Keyword name="$OP"  value="BD" />
         <Keyword name="$CYT"  value="FACSCalibur" />
         <Keyword name="CYTNUM"  value="0123456789" />
         <Keyword name="$BTIM"  value="19:03:33" />
         <Keyword name="$ETIM"  value="19:03:51" />
         <Keyword name="BD$AcqLibVersion"  value="6.0" />
         <Keyword name="BD$NPAR"  value="7" />
         <Keyword name="BD$P1N"  value="FSC-H" />
         <Keyword name="BD$P2N"  value="SSC-H" />
         <Keyword name="BD$P3N"  value="FL1-H" />
         <Keyword name="BD$P4N"  value="FL2-H" />
         <Keyword name="BD$P5N"  value="FL3-H" />
         <Keyword name="BD$P6N"  value="FL2-A" />
         <Keyword name="BD$P7N"  value="FL2-W" />
         <Keyword name="BD$WORD0"  value="255" />
         <Keyword name="BD$WORD1"  value="328" />
         <Keyword name="BD$WORD2"  value="504" />
         <Keyword name="BD$WORD3"  value="473" />
         <Keyword name="BD$WORD4"  value="618" />
         <Keyword name="BD$WORD5"  value="399" />
         <Keyword name="BD$WORD6"  value="398" />
         <Keyword name="BD$WORD7"  value="399" />
         <Keyword name="BD$WORD8"  value="398" />
         <Keyword name="BD$WORD9"  value="399" />
         <Keyword name="BD$WORD10"  value="298" />
         <Keyword name="BD$WORD11"  value="379" />
         <Keyword name="BD$WORD12"  value="598" />
         <Keyword name="BD$WORD13"  value="0" />
         <Keyword name="BD$WORD14"  value="350" />
         <Keyword name="BD$WORD15"  value="529" />
         <Keyword name="BD$WORD16"  value="490" />
         <Keyword name="BD$WORD17"  value="650" />
         <Keyword name="BD$WORD18"  value="100" />
         <Keyword name="BD$WORD19"  value="100" />
         <Keyword name="BD$WORD20"  value="100" />
         <Keyword name="BD$WORD21"  value="100" />
         <Keyword name="BD$WORD22"  value="100" />
         <Keyword name="BD$WORD23"  value="1" />
         <Keyword name="BD$WORD24"  value="1" />
         <Keyword name="BD$WORD25"  value="0" />
         <Keyword name="BD$WORD26"  value="0" />
         <Keyword name="BD$WORD27"  value="0" />
         <Keyword name="BD$WORD28"  value="136" />
         <Keyword name="BD$WORD29"  value="52" />
         <Keyword name="BD$WORD30"  value="52" />
         <Keyword name="BD$WORD31"  value="52" />
         <Keyword name="BD$WORD32"  value="52" />
         <Keyword name="BD$WORD33"  value="52" />
         <Keyword name="BD$WORD34"  value="0" />
         <Keyword name="BD$WORD35"  value="294" />
         <Keyword name="BD$WORD36"  value="0" />
         <Keyword name="BD$WORD37"  value="0" />
         <Keyword name="BD$WORD38"  value="280" />
         <Keyword name="BD$WORD39"  value="3" />
         <Keyword name="BD$WORD40"  value="3" />
         <Keyword name="BD$WORD41"  value="100" />
         <Keyword name="BD$WORD42"  value="100" />
         <Keyword name="BD$WORD43"  value="0" />
         <Keyword name="BD$WORD44"  value="1023" />
         <Keyword name="BD$WORD45"  value="1023" />
         <Keyword name="BD$WORD46"  value="1023" />
         <Keyword name="BD$WORD47"  value="54" />
         <Keyword name="BD$WORD48"  value="800" />
         <Keyword name="BD$WORD49"  value="0" />
         <Keyword name="BD$WORD50"  value="0" />
         <Keyword name="BD$WORD51"  value="52" />
         <Keyword name="BD$WORD52"  value="321" />
         <Keyword name="BD$WORD53"  value="321" />
         <Keyword name="BD$WORD54"  value="321" />
         <Keyword name="BD$WORD55"  value="321" />
         <Keyword name="BD$WORD56"  value="322" />
         <Keyword name="BD$WORD57"  value="321" />
         <Keyword name="BD$WORD58"  value="321" />
         <Keyword name="BD$WORD59"  value="345" />
         <Keyword name="BD$WORD60"  value="321" />
         <Keyword name="BD$WORD61"  value="321" />
         <Keyword name="BD$WORD62"  value="871" />
         <Keyword name="BD$WORD63"  value="321" />
         <Keyword name="BD$LASERMODE"  value="1" />
         <Keyword name="CalibFile"  value="FALSE" />
         <Keyword name="P7THRESVOL"  value="52" />
         <Keyword name="$FIL"  value="Data.376" />
         <Keyword name="FILE GUID"  value="C27D2D16-8088-4CB2-9826-8DB7EF1CBE5E" />
         <Keyword name="$DATE"  value="25-Mar-22" />
         <Keyword name="$P5S"  value="" />
         <Keyword name="$P6S"  value="" />
         <Keyword name="$P7S"  value="" />
       </Keywords>
       <SampleNode name="[ Data.376 ]"  annotation=""  owningGroup=""  expanded="1"  sortPriority="10"  count="10000"  sampleID="3" >
         <Graph smoothing="0"  backColor="#ffffff"  foreColor="#000000"  heatMapStatParameter="FL1-H"  type="Pseudocolor"  fast="1" >
           <Axis dimension="x"  name="FSC-H"  label=""  auto="auto" />
           <Axis dimension="y"  name="SSC-H"  label=""  auto="auto" />
           <GraphSettings level="5%"  smoothingHighResolution="1"  contourHighResolution="1"  histogramSmoothingCount="0"  graphResolution="256"  showOutliers="0"  drawLargeDots="0"  dotsToDraw="8000"  tint="le.chartfill.tinted.40"  lineWeight="le.lineweight.normal"  lineStyle="le.linestyle.solid" />
           <GraphEnvironment showGrid="0"  showAxes="tnlTNL"  showGates="1"  showFreqOnPlots="1"  showGateNameOnPlots="1"  showMedians="0"  showUncomped="0"  addEventParam="0"  lastYAxisName="" >
             <TextTraits font="SansSerif"  size="11"  name="Labels"  style="plain"  color="#000000"  background="#00ffffff"  just="left" />
             <TextTraits font="SansSerif"  size="11"  name="LayoutGates"  style="plain"  color="#000000"  background="#00ffffff"  just="left" />
             <TextTraits font="SansSerif"  size="9"  name="Numbers"  style="plain"  color="#000000"  background="#00ffffff"  just="left" />
             <TextTraits font="SansSerif"  size="9"  name="Legend"  style="plain"  color="#000000"  background="#00ffffff"  just="left" />
             <WindowPosition x="2004"  y="49"  width="390"  height="582"  displayed="0"  panelState="---" />
           </GraphEnvironment>
         </Graph>
         <Subpopulations>
           <Population name="P1"  annotation=""  owningGroup="All Samples"  expanded="1"  sortPriority="10"  count="8353" >
             <Graph smoothing="0"  backColor="#ffffff"  foreColor="#000000"  heatMapStatParameter="FL1-H"  type="Pseudocolor"  fast="1" >
               <Axis dimension="x"  name="FL1-H"  label=""  auto="auto" />
               <Axis dimension="y"  name="FL2-H"  label=""  auto="auto" />
               <GraphSettings level="5%"  smoothingHighResolution="1"  contourHighResolution="1"  histogramSmoothingCount="0"  graphResolution="256"  showOutliers="0"  drawLargeDots="0"  dotsToDraw="8000"  tint="le.chartfill.tinted.40"  lineWeight="le.lineweight.normal"  lineStyle="le.linestyle.solid" />
               <GraphEnvironment showGrid="0"  showAxes="tnlTNL"  showGates="1"  showFreqOnPlots="1"  showGateNameOnPlots="1"  showMedians="0"  showUncomped="0"  addEventParam="0"  lastYAxisName="" >
                 <TextTraits font="SansSerif"  size="11"  name="Labels"  style="plain"  color="#000000"  background="#00ffffff"  just="left" />
                 <TextTraits font="SansSerif"  size="11"  name="LayoutGates"  style="plain"  color="#000000"  background="#00ffffff"  just="left" />
                 <TextTraits font="SansSerif"  size="9"  name="Numbers"  style="plain"  color="#000000"  background="#00ffffff"  just="left" />
                 <TextTraits font="SansSerif"  size="9"  name="Legend"  style="plain"  color="#000000"  background="#00ffffff"  just="left" />
                 <WindowPosition x="980"  y="348"  width="390"  height="582"  displayed="0"  panelState="---" />
               </GraphEnvironment>
             </Graph>
             <Gate gating:id="ID1296737598" >
               <gating:EllipsoidGate eventsInside="1"  annoOffsetX="0"  annoOffsetY="0"  tint="#000000"  isTinted="0"  lineWeight="Normal"  userDefined="1"  gating:distance="200.134632638498" >
                 <gating:dimension>
                   <data-type:fcs-dimension data-type:name="FSC-H" />
                 </gating:dimension>
                 <gating:dimension>
                   <data-type:fcs-dimension data-type:name="SSC-H" />
                 </gating:dimension>
                 <gating:foci>
                   <gating:vertex>
                     <gating:coordinate data-type:value="40.1782160876" />
                     <gating:coordinate data-type:value="24.1615963828" />
                   </gating:vertex>
                   <gating:vertex>
                     <gating:coordinate data-type:value="161.8217839124" />
                     <gating:coordinate data-type:value="158.8384036172" />
                   </gating:vertex>
                 </gating:foci>
                 <gating:edge>
                   <gating:vertex>
                     <gating:coordinate data-type:value="31" />
                     <gating:coordinate data-type:value="14" />
                   </gating:vertex>
                   <gating:vertex>
                     <gating:coordinate data-type:value="171" />
                     <gating:coordinate data-type:value="169" />
                   </gating:vertex>
                   <gating:vertex>
                     <gating:coordinate data-type:value="136" />
                     <gating:coordinate data-type:value="53" />
                   </gating:vertex>
                   <gating:vertex>
                     <gating:coordinate data-type:value="67" />
                     <gating:coordinate data-type:value="130" />
                   </gating:vertex>
                 </gating:edge>
               </gating:EllipsoidGate>
             </Gate>
             <Subpopulations>
               <Population name="Q1: FL1-Height- , FL2-Height+"  annotation=""  owningGroup="All Samples"  expanded="1"  sortPriority="10"  count="205" >
                 <Graph smoothing="0"  backColor="#ffffff"  foreColor="#000000"  heatMapStatParameter="FL1-H"  type="Pseudocolor"  fast="1" >
                   <Axis dimension="x"  name="FL1-H"  label=""  auto="auto" />
                   <Axis dimension="y"  name="FL2-H"  label=""  auto="auto" />
                   <GraphSettings level="5%"  smoothingHighResolution="1"  contourHighResolution="1"  histogramSmoothingCount="0"  graphResolution="256"  showOutliers="0"  drawLargeDots="0"  dotsToDraw="8000"  tint="le.chartfill.tinted.40"  lineWeight="le.lineweight.normal"  lineStyle="le.linestyle.solid" />
                   <GraphEnvironment showGrid="0"  showAxes="tnlTNL"  showGates="1"  showFreqOnPlots="1"  showGateNameOnPlots="1"  showMedians="0"  showUncomped="0"  addEventParam="0"  lastYAxisName="" >
                     <TextTraits font="SansSerif"  size="11"  name="Labels"  style="plain"  color="#000000"  background="#00ffffff"  just="left" />
                     <TextTraits font="SansSerif"  size="11"  name="LayoutGates"  style="plain"  color="#000000"  background="#00ffffff"  just="left" />
                     <TextTraits font="SansSerif"  size="9"  name="Numbers"  style="plain"  color="#000000"  background="#00ffffff"  just="left" />
                     <TextTraits font="SansSerif"  size="9"  name="Legend"  style="plain"  color="#000000"  background="#00ffffff"  just="left" />
                     <WindowPosition x="980"  y="348"  width="390"  height="582"  displayed="1"  panelState="---" />
                   </GraphEnvironment>
                 </Graph>
                 <Gate gating:id="ID1232414920"  gating:parent_id="ID1296737598" >
                   <gating:RectangleGate eventsInside="1"  annoOffsetX="0"  annoOffsetY="0"  tint="#000000"  isTinted="0"  lineWeight="Normal"  userDefined="1"  percentX="0"  percentY="0" >
                     <gating:dimension gating:max="103.94574653722626" >
                       <data-type:fcs-dimension data-type:name="FL1-H" />
                     </gating:dimension>
                     <gating:dimension gating:min="118.78630004490202" >
                       <data-type:fcs-dimension data-type:name="FL2-H" />
                     </gating:dimension>
                   </gating:RectangleGate>
                 </Gate>
               </Population>
               <Population name="Q2: FL1-Height+ , FL2-Height+"  annotation=""  owningGroup="All Samples"  expanded="1"  sortPriority="10"  count="1043" >
                 <Graph smoothing="0"  backColor="#ffffff"  foreColor="#000000"  heatMapStatParameter="FL1-H"  type="Pseudocolor"  fast="1" >
                   <Axis dimension="x"  name="FL1-H"  label=""  auto="auto" />
                   <Axis dimension="y"  name="FL2-H"  label=""  auto="auto" />
                   <GraphSettings level="5%"  smoothingHighResolution="1"  contourHighResolution="1"  histogramSmoothingCount="0"  graphResolution="256"  showOutliers="0"  drawLargeDots="0"  dotsToDraw="8000"  tint="le.chartfill.tinted.40"  lineWeight="le.lineweight.normal"  lineStyle="le.linestyle.solid" />
                   <GraphEnvironment showGrid="0"  showAxes="tnlTNL"  showGates="1"  showFreqOnPlots="1"  showGateNameOnPlots="1"  showMedians="0"  showUncomped="0"  addEventParam="0"  lastYAxisName="" >
                     <TextTraits font="SansSerif"  size="11"  name="Labels"  style="plain"  color="#000000"  background="#00ffffff"  just="left" />
                     <TextTraits font="SansSerif"  size="11"  name="LayoutGates"  style="plain"  color="#000000"  background="#00ffffff"  just="left" />
                     <TextTraits font="SansSerif"  size="9"  name="Numbers"  style="plain"  color="#000000"  background="#00ffffff"  just="left" />
                     <TextTraits font="SansSerif"  size="9"  name="Legend"  style="plain"  color="#000000"  background="#00ffffff"  just="left" />
                     <WindowPosition x="980"  y="348"  width="390"  height="582"  displayed="1"  panelState="---" />
                   </GraphEnvironment>
                 </Graph>
                 <Gate gating:id="ID119833101"  gating:parent_id="ID1296737598" >
                   <gating:RectangleGate eventsInside="1"  annoOffsetX="0"  annoOffsetY="0"  tint="#000000"  isTinted="0"  lineWeight="Normal"  userDefined="1"  percentX="0"  percentY="0" >
                     <gating:dimension gating:min="103.94574653722626" >
                       <data-type:fcs-dimension data-type:name="FL1-H" />
                     </gating:dimension>
                     <gating:dimension gating:min="118.78630004490202" >
                       <data-type:fcs-dimension data-type:name="FL2-H" />
                     </gating:dimension>
                   </gating:RectangleGate>
                 </Gate>
               </Population>
               <Population name="Q3: FL1-Height+ , FL2-Height-"  annotation=""  owningGroup="All Samples"  expanded="1"  sortPriority="10"  count="433" >
                 <Graph smoothing="0"  backColor="#ffffff"  foreColor="#000000"  heatMapStatParameter="FL1-H"  type="Pseudocolor"  fast="1" >
                   <Axis dimension="x"  name="FL1-H"  label=""  auto="auto" />
                   <Axis dimension="y"  name="FL2-H"  label=""  auto="auto" />
                   <GraphSettings level="5%"  smoothingHighResolution="1"  contourHighResolution="1"  histogramSmoothingCount="0"  graphResolution="256"  showOutliers="0"  drawLargeDots="0"  dotsToDraw="8000"  tint="le.chartfill.tinted.40"  lineWeight="le.lineweight.normal"  lineStyle="le.linestyle.solid" />
                   <GraphEnvironment showGrid="0"  showAxes="tnlTNL"  showGates="1"  showFreqOnPlots="1"  showGateNameOnPlots="1"  showMedians="0"  showUncomped="0"  addEventParam="0"  lastYAxisName="" >
                     <TextTraits font="SansSerif"  size="11"  name="Labels"  style="plain"  color="#000000"  background="#00ffffff"  just="left" />
                     <TextTraits font="SansSerif"  size="11"  name="LayoutGates"  style="plain"  color="#000000"  background="#00ffffff"  just="left" />
                     <TextTraits font="SansSerif"  size="9"  name="Numbers"  style="plain"  color="#000000"  background="#00ffffff"  just="left" />
                     <TextTraits font="SansSerif"  size="9"  name="Legend"  style="plain"  color="#000000"  background="#00ffffff"  just="left" />
                     <WindowPosition x="980"  y="348"  width="390"  height="582"  displayed="1"  panelState="---" />
                   </GraphEnvironment>
                 </Graph>
                 <Gate gating:id="ID1270707097"  gating:parent_id="ID1296737598" >
                   <gating:RectangleGate eventsInside="1"  annoOffsetX="0"  annoOffsetY="0"  tint="#000000"  isTinted="0"  lineWeight="Normal"  userDefined="1"  percentX="0"  percentY="0" >
                     <gating:dimension gating:min="103.94574653722626" >
                       <data-type:fcs-dimension data-type:name="FL1-H" />
                     </gating:dimension>
                     <gating:dimension gating:max="118.78630004490202" >
                       <data-type:fcs-dimension data-type:name="FL2-H" />
                     </gating:dimension>
                   </gating:RectangleGate>
                 </Gate>
               </Population>
               <Population name="Q4: FL1-Height- , FL2-Height-"  annotation=""  owningGroup="All Samples"  expanded="1"  sortPriority="10"  count="6672" >
                 <Graph smoothing="0"  backColor="#ffffff"  foreColor="#000000"  heatMapStatParameter="FL1-H"  type="Pseudocolor"  fast="1" >
                   <Axis dimension="x"  name="FL1-H"  label=""  auto="auto" />
                   <Axis dimension="y"  name="FL2-H"  label=""  auto="auto" />
                   <GraphSettings level="5%"  smoothingHighResolution="1"  contourHighResolution="1"  histogramSmoothingCount="0"  graphResolution="256"  showOutliers="0"  drawLargeDots="0"  dotsToDraw="8000"  tint="le.chartfill.tinted.40"  lineWeight="le.lineweight.normal"  lineStyle="le.linestyle.solid" />
                   <GraphEnvironment showGrid="0"  showAxes="tnlTNL"  showGates="1"  showFreqOnPlots="1"  showGateNameOnPlots="1"  showMedians="0"  showUncomped="0"  addEventParam="0"  lastYAxisName="" >
                     <TextTraits font="SansSerif"  size="11"  name="Labels"  style="plain"  color="#000000"  background="#00ffffff"  just="left" />
                     <TextTraits font="SansSerif"  size="11"  name="LayoutGates"  style="plain"  color="#000000"  background="#00ffffff"  just="left" />
                     <TextTraits font="SansSerif"  size="9"  name="Numbers"  style="plain"  color="#000000"  background="#00ffffff"  just="left" />
                     <TextTraits font="SansSerif"  size="9"  name="Legend"  style="plain"  color="#000000"  background="#00ffffff"  just="left" />
                     <WindowPosition x="980"  y="348"  width="390"  height="582"  displayed="1"  panelState="---" />
                   </GraphEnvironment>
                 </Graph>
                 <Gate gating:id="ID1109793933"  gating:parent_id="ID1296737598" >
                   <gating:RectangleGate eventsInside="1"  annoOffsetX="0"  annoOffsetY="0"  tint="#000000"  isTinted="0"  lineWeight="Normal"  userDefined="1"  percentX="0"  percentY="0" >
                     <gating:dimension gating:max="103.94574653722626" >
                       <data-type:fcs-dimension data-type:name="FL1-H" />
                     </gating:dimension>
                     <gating:dimension gating:max="118.78630004490202" >
                       <data-type:fcs-dimension data-type:name="FL2-H" />
                     </gating:dimension>
                   </gating:RectangleGate>
                 </Gate>
               </Population>
             </Subpopulations>
           </Population>
         </Subpopulations>
       </SampleNode>
     </Sample>
     <Sample>
       <DataSet uri="file:/G:/3/2.sci/糖尿病干眼数据方案/凋亡/原始文件/Data.385"  sampleID="5" />
       <Transformations>
         <transforms:linear transforms:minRange="0"  transforms:maxRange="1024"  gain="1" >
           <data-type:parameter data-type:name="FSC-H" />
         </transforms:linear>
         <transforms:linear transforms:minRange="0"  transforms:maxRange="1024"  gain="1" >
           <data-type:parameter data-type:name="SSC-H" />
         </transforms:linear>
         <transforms:log transforms:offset="1"  transforms:decades="4.5" >
           <data-type:parameter data-type:name="FL1-H" />
         </transforms:log>
         <transforms:log transforms:offset="1"  transforms:decades="3.5" >
           <data-type:parameter data-type:name="FL2-H" />
         </transforms:log>
         <transforms:log transforms:offset="1"  transforms:decades="4" >
           <data-type:parameter data-type:name="FL3-H" />
         </transforms:log>
         <transforms:linear transforms:minRange="0"  transforms:maxRange="1024"  gain="1" >
           <data-type:parameter data-type:name="FL2-A" />
         </transforms:linear>
         <transforms:linear transforms:minRange="0"  transforms:maxRange="1024"  gain="1" >
           <data-type:parameter data-type:name="FL2-W" />
         </transforms:linear>
       </Transformations>
       <Keywords>
         <Keyword name="FJ_FCS_VERSION"  value="2" />
         <Keyword name="$BYTEORD"  value="4,3,2,1" />
         <Keyword name="$DATATYPE"  value="I" />
         <Keyword name="$NEXTDATA"  value="0" />
         <Keyword name="$SYS"  value="Macintosh System Software 10.6.8" />
         <Keyword name="CREATOR"  value="CellQuest Pro  6.0" />
         <Keyword name="LOGIN NAME"  value="BD" />
         <Keyword name="WORKSTATION"  value="(Unavailable)" />
         <Keyword name="$TOT"  value="10000" />
         <Keyword name="$MODE"  value="L" />
         <Keyword name="$PAR"  value="7" />
         <Keyword name="$P1N"  value="FSC-H" />
         <Keyword name="$P1R"  value="1024" />
         <Keyword name="$P1B"  value="16" />
         <Keyword name="$P1E"  value="0,0" />
         <Keyword name="$P2N"  value="SSC-H" />
         <Keyword name="$P2R"  value="1024" />
         <Keyword name="$P2B"  value="16" />
         <Keyword name="$P2E"  value="0,0" />
         <Keyword name="$P3N"  value="FL1-H" />
         <Keyword name="$P3R"  value="1024" />
         <Keyword name="$P3B"  value="16" />
         <Keyword name="$P3E"  value="4,0" />
         <Keyword name="$P4N"  value="FL2-H" />
         <Keyword name="$P4R"  value="1024" />
         <Keyword name="$P4B"  value="16" />
         <Keyword name="$P4E"  value="4,0" />
         <Keyword name="$P5N"  value="FL3-H" />
         <Keyword name="$P5R"  value="1024" />
         <Keyword name="$P5B"  value="16" />
         <Keyword name="$P5E"  value="4,0" />
         <Keyword name="$P6N"  value="FL2-A" />
         <Keyword name="$P6R"  value="1024" />
         <Keyword name="$P6B"  value="16" />
         <Keyword name="$P6E"  value="0,0" />
         <Keyword name="$P7N"  value="FL2-W" />
         <Keyword name="$P7R"  value="1024" />
         <Keyword name="$P7B"  value="16" />
         <Keyword name="$P7E"  value="0,0" />
         <Keyword name="$P1S"  value="FSC-Height" />
         <Keyword name="$P2S"  value="SSC-Height" />
         <Keyword name="$P3S"  value="FL1-Height" />
         <Keyword name="$P4S"  value="FL2-Height" />
         <Keyword name="PANEL NAME"  value="Untitled Acquisition Tube List" />
         <Keyword name="TUBE NAME"  value="Untitled" />
         <Keyword name="START BATCH"  value="TRUE" />
         <Keyword name="END BATCH"  value="TRUE" />
         <Keyword name="$OP"  value="BD" />
         <Keyword name="$CYT"  value="FACSCalibur" />
         <Keyword name="CYTNUM"  value="0123456789" />
         <Keyword name="$BTIM"  value="19:08:15" />
         <Keyword name="$ETIM"  value="19:08:25" />
         <Keyword name="BD$AcqLibVersion"  value="6.0" />
         <Keyword name="BD$NPAR"  value="7" />
         <Keyword name="BD$P1N"  value="FSC-H" />
         <Keyword name="BD$P2N"  value="SSC-H" />
         <Keyword name="BD$P3N"  value="FL1-H" />
         <Keyword name="BD$P4N"  value="FL2-H" />
         <Keyword name="BD$P5N"  value="FL3-H" />
         <Keyword name="BD$P6N"  value="FL2-A" />
         <Keyword name="BD$P7N"  value="FL2-W" />
         <Keyword name="BD$WORD0"  value="255" />
         <Keyword name="BD$WORD1"  value="336" />
         <Keyword name="BD$WORD2"  value="512" />
         <Keyword name="BD$WORD3"  value="464" />
         <Keyword name="BD$WORD4"  value="626" />
         <Keyword name="BD$WORD5"  value="399" />
         <Keyword name="BD$WORD6"  value="399" />
         <Keyword name="BD$WORD7"  value="398" />
         <Keyword name="BD$WORD8"  value="399" />
         <Keyword name="BD$WORD9"  value="398" />
         <Keyword name="BD$WORD10"  value="299" />
         <Keyword name="BD$WORD11"  value="380" />
         <Keyword name="BD$WORD12"  value="598" />
         <Keyword name="BD$WORD13"  value="0" />
         <Keyword name="BD$WORD14"  value="350" />
         <Keyword name="BD$WORD15"  value="529" />
         <Keyword name="BD$WORD16"  value="490" />
         <Keyword name="BD$WORD17"  value="650" />
         <Keyword name="BD$WORD18"  value="100" />
         <Keyword name="BD$WORD19"  value="100" />
         <Keyword name="BD$WORD20"  value="100" />
         <Keyword name="BD$WORD21"  value="100" />
         <Keyword name="BD$WORD22"  value="100" />
         <Keyword name="BD$WORD23"  value="1" />
         <Keyword name="BD$WORD24"  value="1" />
         <Keyword name="BD$WORD25"  value="0" />
         <Keyword name="BD$WORD26"  value="0" />
         <Keyword name="BD$WORD27"  value="0" />
         <Keyword name="BD$WORD28"  value="136" />
         <Keyword name="BD$WORD29"  value="52" />
         <Keyword name="BD$WORD30"  value="52" />
         <Keyword name="BD$WORD31"  value="52" />
         <Keyword name="BD$WORD32"  value="52" />
         <Keyword name="BD$WORD33"  value="52" />
         <Keyword name="BD$WORD34"  value="0" />
         <Keyword name="BD$WORD35"  value="294" />
         <Keyword name="BD$WORD36"  value="0" />
         <Keyword name="BD$WORD37"  value="0" />
         <Keyword name="BD$WORD38"  value="280" />
         <Keyword name="BD$WORD39"  value="3" />
         <Keyword name="BD$WORD40"  value="3" />
         <Keyword name="BD$WORD41"  value="100" />
         <Keyword name="BD$WORD42"  value="100" />
         <Keyword name="BD$WORD43"  value="0" />
         <Keyword name="BD$WORD44"  value="1023" />
         <Keyword name="BD$WORD45"  value="1023" />
         <Keyword name="BD$WORD46"  value="1023" />
         <Keyword name="BD$WORD47"  value="54" />
         <Keyword name="BD$WORD48"  value="800" />
         <Keyword name="BD$WORD49"  value="0" />
         <Keyword name="BD$WORD50"  value="0" />
         <Keyword name="BD$WORD51"  value="52" />
         <Keyword name="BD$WORD52"  value="321" />
         <Keyword name="BD$WORD53"  value="321" />
         <Keyword name="BD$WORD54"  value="321" />
         <Keyword name="BD$WORD55"  value="321" />
         <Keyword name="BD$WORD56"  value="322" />
         <Keyword name="BD$WORD57"  value="321" />
         <Keyword name="BD$WORD58"  value="321" />
         <Keyword name="BD$WORD59"  value="345" />
         <Keyword name="BD$WORD60"  value="321" />
         <Keyword name="BD$WORD61"  value="321" />
         <Keyword name="BD$WORD62"  value="871" />
         <Keyword name="BD$WORD63"  value="321" />
         <Keyword name="BD$LASERMODE"  value="1" />
         <Keyword name="CalibFile"  value="FALSE" />
         <Keyword name="P7THRESVOL"  value="52" />
         <Keyword name="$FIL"  value="Data.385" />
         <Keyword name="FILE GUID"  value="4D3FC212-3D99-4DDB-9C7F-22D387211EB1" />
         <Keyword name="$DATE"  value="25-Mar-22" />
         <Keyword name="$P5S"  value="" />
         <Keyword name="$P6S"  value="" />
         <Keyword name="$P7S"  value="" />
       </Keywords>
       <SampleNode name="[ Data.385 ]"  annotation=""  owningGroup=""  expanded="1"  sortPriority="10"  count="10000"  sampleID="5" >
         <Graph smoothing="0"  backColor="#ffffff"  foreColor="#000000"  type="Pseudocolor"  fast="1" >
           <Axis dimension="x"  name="FSC-H"  label=""  auto="auto" />
           <Axis dimension="y"  name="SSC-H"  label=""  auto="auto" />
           <GraphSettings level="5%"  smoothingHighResolution="1"  contourHighResolution="1"  histogramSmoothingCount="0"  graphResolution="256"  showOutliers="0"  drawLargeDots="0"  dotsToDraw="8000"  tint="le.chartfill.tinted.40"  lineWeight="le.lineweight.normal"  lineStyle="le.linestyle.solid" />
           <GraphEnvironment showGrid="0"  showAxes="tnlTNL"  showGates="1"  showFreqOnPlots="1"  showGateNameOnPlots="1"  showMedians="0"  showUncomped="0"  addEventParam="0"  lastYAxisName="" >
             <TextTraits font="SansSerif"  size="11"  name="Labels"  style="plain"  color="#000000"  background="#00ffffff"  just="left" />
             <TextTraits font="SansSerif"  size="11"  name="LayoutGates"  style="plain"  color="#000000"  background="#00ffffff"  just="left" />
             <TextTraits font="SansSerif"  size="9"  name="Numbers"  style="plain"  color="#000000"  background="#00ffffff"  just="left" />
             <TextTraits font="SansSerif"  size="9"  name="Legend"  style="plain"  color="#000000"  background="#00ffffff"  just="left" />
             <WindowPosition x="0"  y="0"  width="0"  height="0"  displayed="0"  panelState="" />
           </GraphEnvironment>
         </Graph>
         <Subpopulations>
           <Population name="P1"  annotation=""  owningGroup="All Samples"  expanded="1"  sortPriority="10"  count="8195" >
             <Graph smoothing="0"  backColor="#ffffff"  foreColor="#000000"  heatMapStatParameter="FL1-H"  type="Pseudocolor"  fast="1" >
               <Axis dimension="x"  name="FL1-H"  label=""  auto="auto" />
               <Axis dimension="y"  name="FL2-H"  label=""  auto="auto" />
               <GraphSettings level="5%"  smoothingHighResolution="1"  contourHighResolution="1"  histogramSmoothingCount="0"  graphResolution="256"  showOutliers="0"  drawLargeDots="0"  dotsToDraw="8000"  tint="le.chartfill.tinted.40"  lineWeight="le.lineweight.normal"  lineStyle="le.linestyle.solid" />
               <GraphEnvironment showGrid="0"  showAxes="tnlTNL"  showGates="1"  showFreqOnPlots="1"  showGateNameOnPlots="1"  showMedians="0"  showUncomped="0"  addEventParam="0"  lastYAxisName="" >
                 <TextTraits font="SansSerif"  size="11"  name="Labels"  style="plain"  color="#000000"  background="#00ffffff"  just="left" />
                 <TextTraits font="SansSerif"  size="11"  name="LayoutGates"  style="plain"  color="#000000"  background="#00ffffff"  just="left" />
                 <TextTraits font="SansSerif"  size="9"  name="Numbers"  style="plain"  color="#000000"  background="#00ffffff"  just="left" />
                 <TextTraits font="SansSerif"  size="9"  name="Legend"  style="plain"  color="#000000"  background="#00ffffff"  just="left" />
                 <WindowPosition x="980"  y="348"  width="390"  height="582"  displayed="0"  panelState="---" />
               </GraphEnvironment>
             </Graph>
             <Gate gating:id="ID917726004" >
               <gating:EllipsoidGate eventsInside="1"  annoOffsetX="0"  annoOffsetY="0"  tint="#000000"  isTinted="0"  lineWeight="Normal"  userDefined="1"  gating:distance="200.134632638498" >
                 <gating:dimension>
                   <data-type:fcs-dimension data-type:name="FSC-H" />
                 </gating:dimension>
                 <gating:dimension>
                   <data-type:fcs-dimension data-type:name="SSC-H" />
                 </gating:dimension>
                 <gating:foci>
                   <gating:vertex>
                     <gating:coordinate data-type:value="40.1782160876" />
                     <gating:coordinate data-type:value="24.1615963828" />
                   </gating:vertex>
                   <gating:vertex>
                     <gating:coordinate data-type:value="161.8217839124" />
                     <gating:coordinate data-type:value="158.8384036172" />
                   </gating:vertex>
                 </gating:foci>
                 <gating:edge>
                   <gating:vertex>
                     <gating:coordinate data-type:value="31" />
                     <gating:coordinate data-type:value="14" />
                   </gating:vertex>
                   <gating:vertex>
                     <gating:coordinate data-type:value="171" />
                     <gating:coordinate data-type:value="169" />
                   </gating:vertex>
                   <gating:vertex>
                     <gating:coordinate data-type:value="136" />
                     <gating:coordinate data-type:value="53" />
                   </gating:vertex>
                   <gating:vertex>
                     <gating:coordinate data-type:value="67" />
                     <gating:coordinate data-type:value="130" />
                   </gating:vertex>
                 </gating:edge>
               </gating:EllipsoidGate>
             </Gate>
             <Subpopulations>
               <Population name="Q1: FL1-Height- , FL2-Height+"  annotation=""  owningGroup="All Samples"  expanded="1"  sortPriority="10"  count="237" >
                 <Graph smoothing="0"  backColor="#ffffff"  foreColor="#000000"  heatMapStatParameter="FL1-H"  type="Pseudocolor"  fast="1" >
                   <Axis dimension="x"  name="FL1-H"  label=""  auto="auto" />
                   <Axis dimension="y"  name="FL2-H"  label=""  auto="auto" />
                   <GraphSettings level="5%"  smoothingHighResolution="1"  contourHighResolution="1"  histogramSmoothingCount="0"  graphResolution="256"  showOutliers="0"  drawLargeDots="0"  dotsToDraw="8000"  tint="le.chartfill.tinted.40"  lineWeight="le.lineweight.normal"  lineStyle="le.linestyle.solid" />
                   <GraphEnvironment showGrid="0"  showAxes="tnlTNL"  showGates="1"  showFreqOnPlots="1"  showGateNameOnPlots="1"  showMedians="0"  showUncomped="0"  addEventParam="0"  lastYAxisName="" >
                     <TextTraits font="SansSerif"  size="11"  name="Labels"  style="plain"  color="#000000"  background="#00ffffff"  just="left" />
                     <TextTraits font="SansSerif"  size="11"  name="LayoutGates"  style="plain"  color="#000000"  background="#00ffffff"  just="left" />
                     <TextTraits font="SansSerif"  size="9"  name="Numbers"  style="plain"  color="#000000"  background="#00ffffff"  just="left" />
                     <TextTraits font="SansSerif"  size="9"  name="Legend"  style="plain"  color="#000000"  background="#00ffffff"  just="left" />
                     <WindowPosition x="980"  y="348"  width="390"  height="582"  displayed="1"  panelState="---" />
                   </GraphEnvironment>
                 </Graph>
                 <Gate gating:id="ID1941040006"  gating:parent_id="ID917726004" >
                   <gating:RectangleGate eventsInside="1"  annoOffsetX="0"  annoOffsetY="0"  tint="#000000"  isTinted="0"  lineWeight="Normal"  userDefined="1"  percentX="0"  percentY="0" >
                     <gating:dimension gating:max="103.94574653722626" >
                       <data-type:fcs-dimension data-type:name="FL1-H" />
                     </gating:dimension>
                     <gating:dimension gating:min="118.78630004490202" >
                       <data-type:fcs-dimension data-type:name="FL2-H" />
                     </gating:dimension>
                   </gating:RectangleGate>
                 </Gate>
               </Population>
               <Population name="Q2: FL1-Height+ , FL2-Height+"  annotation=""  owningGroup="All Samples"  expanded="1"  sortPriority="10"  count="998" >
                 <Graph smoothing="0"  backColor="#ffffff"  foreColor="#000000"  heatMapStatParameter="FL1-H"  type="Pseudocolor"  fast="1" >
                   <Axis dimension="x"  name="FL1-H"  label=""  auto="auto" />
                   <Axis dimension="y"  name="FL2-H"  label=""  auto="auto" />
                   <GraphSettings level="5%"  smoothingHighResolution="1"  contourHighResolution="1"  histogramSmoothingCount="0"  graphResolution="256"  showOutliers="0"  drawLargeDots="0"  dotsToDraw="8000"  tint="le.chartfill.tinted.40"  lineWeight="le.lineweight.normal"  lineStyle="le.linestyle.solid" />
                   <GraphEnvironment showGrid="0"  showAxes="tnlTNL"  showGates="1"  showFreqOnPlots="1"  showGateNameOnPlots="1"  showMedians="0"  showUncomped="0"  addEventParam="0"  lastYAxisName="" >
                     <TextTraits font="SansSerif"  size="11"  name="Labels"  style="plain"  color="#000000"  background="#00ffffff"  just="left" />
                     <TextTraits font="SansSerif"  size="11"  name="LayoutGates"  style="plain"  color="#000000"  background="#00ffffff"  just="left" />
                     <TextTraits font="SansSerif"  size="9"  name="Numbers"  style="plain"  color="#000000"  background="#00ffffff"  just="left" />
                     <TextTraits font="SansSerif"  size="9"  name="Legend"  style="plain"  color="#000000"  background="#00ffffff"  just="left" />
                     <WindowPosition x="980"  y="348"  width="390"  height="582"  displayed="1"  panelState="---" />
                   </GraphEnvironment>
                 </Graph>
                 <Gate gating:id="ID1400318417"  gating:parent_id="ID917726004" >
                   <gating:RectangleGate eventsInside="1"  annoOffsetX="0"  annoOffsetY="0"  tint="#000000"  isTinted="0"  lineWeight="Normal"  userDefined="1"  percentX="0"  percentY="0" >
                     <gating:dimension gating:min="103.94574653722626" >
                       <data-type:fcs-dimension data-type:name="FL1-H" />
                     </gating:dimension>
                     <gating:dimension gating:min="118.78630004490202" >
                       <data-type:fcs-dimension data-type:name="FL2-H" />
                     </gating:dimension>
                   </gating:RectangleGate>
                 </Gate>
               </Population>
               <Population name="Q3: FL1-Height+ , FL2-Height-"  annotation=""  owningGroup="All Samples"  expanded="1"  sortPriority="10"  count="398" >
                 <Graph smoothing="0"  backColor="#ffffff"  foreColor="#000000"  heatMapStatParameter="FL1-H"  type="Pseudocolor"  fast="1" >
                   <Axis dimension="x"  name="FL1-H"  label=""  auto="auto" />
                   <Axis dimension="y"  name="FL2-H"  label=""  auto="auto" />
                   <GraphSettings level="5%"  smoothingHighResolution="1"  contourHighResolution="1"  histogramSmoothingCount="0"  graphResolution="256"  showOutliers="0"  drawLargeDots="0"  dotsToDraw="8000"  tint="le.chartfill.tinted.40"  lineWeight="le.lineweight.normal"  lineStyle="le.linestyle.solid" />
                   <GraphEnvironment showGrid="0"  showAxes="tnlTNL"  showGates="1"  showFreqOnPlots="1"  showGateNameOnPlots="1"  showMedians="0"  showUncomped="0"  addEventParam="0"  lastYAxisName="" >
                     <TextTraits font="SansSerif"  size="11"  name="Labels"  style="plain"  color="#000000"  background="#00ffffff"  just="left" />
                     <TextTraits font="SansSerif"  size="11"  name="LayoutGates"  style="plain"  color="#000000"  background="#00ffffff"  just="left" />
                     <TextTraits font="SansSerif"  size="9"  name="Numbers"  style="plain"  color="#000000"  background="#00ffffff"  just="left" />
                     <TextTraits font="SansSerif"  size="9"  name="Legend"  style="plain"  color="#000000"  background="#00ffffff"  just="left" />
                     <WindowPosition x="980"  y="348"  width="390"  height="582"  displayed="1"  panelState="---" />
                   </GraphEnvironment>
                 </Graph>
                 <Gate gating:id="ID1323302183"  gating:parent_id="ID917726004" >
                   <gating:RectangleGate eventsInside="1"  annoOffsetX="0"  annoOffsetY="0"  tint="#000000"  isTinted="0"  lineWeight="Normal"  userDefined="1"  percentX="0"  percentY="0" >
                     <gating:dimension gating:min="103.94574653722626" >
                       <data-type:fcs-dimension data-type:name="FL1-H" />
                     </gating:dimension>
                     <gating:dimension gating:max="118.78630004490202" >
                       <data-type:fcs-dimension data-type:name="FL2-H" />
                     </gating:dimension>
                   </gating:RectangleGate>
                 </Gate>
               </Population>
               <Population name="Q4: FL1-Height- , FL2-Height-"  annotation=""  owningGroup="All Samples"  expanded="1"  sortPriority="10"  count="6562" >
                 <Graph smoothing="0"  backColor="#ffffff"  foreColor="#000000"  heatMapStatParameter="FL1-H"  type="Pseudocolor"  fast="1" >
                   <Axis dimension="x"  name="FL1-H"  label=""  auto="auto" />
                   <Axis dimension="y"  name="FL2-H"  label=""  auto="auto" />
                   <GraphSettings level="5%"  smoothingHighResolution="1"  contourHighResolution="1"  histogramSmoothingCount="0"  graphResolution="256"  showOutliers="0"  drawLargeDots="0"  dotsToDraw="8000"  tint="le.chartfill.tinted.40"  lineWeight="le.lineweight.normal"  lineStyle="le.linestyle.solid" />
                   <GraphEnvironment showGrid="0"  showAxes="tnlTNL"  showGates="1"  showFreqOnPlots="1"  showGateNameOnPlots="1"  showMedians="0"  showUncomped="0"  addEventParam="0"  lastYAxisName="" >
                     <TextTraits font="SansSerif"  size="11"  name="Labels"  style="plain"  color="#000000"  background="#00ffffff"  just="left" />
                     <TextTraits font="SansSerif"  size="11"  name="LayoutGates"  style="plain"  color="#000000"  background="#00ffffff"  just="left" />
                     <TextTraits font="SansSerif"  size="9"  name="Numbers"  style="plain"  color="#000000"  background="#00ffffff"  just="left" />
                     <TextTraits font="SansSerif"  size="9"  name="Legend"  style="plain"  color="#000000"  background="#00ffffff"  just="left" />
                     <WindowPosition x="980"  y="348"  width="390"  height="582"  displayed="1"  panelState="---" />
                   </GraphEnvironment>
                 </Graph>
                 <Gate gating:id="ID466380290"  gating:parent_id="ID917726004" >
                   <gating:RectangleGate eventsInside="1"  annoOffsetX="0"  annoOffsetY="0"  tint="#000000"  isTinted="0"  lineWeight="Normal"  userDefined="1"  percentX="0"  percentY="0" >
                     <gating:dimension gating:max="103.94574653722626" >
                       <data-type:fcs-dimension data-type:name="FL1-H" />
                     </gating:dimension>
                     <gating:dimension gating:max="118.78630004490202" >
                       <data-type:fcs-dimension data-type:name="FL2-H" />
                     </gating:dimension>
                   </gating:RectangleGate>
                 </Gate>
               </Population>
             </Subpopulations>
           </Population>
         </Subpopulations>
       </SampleNode>
     </Sample>
     <Sample>
       <DataSet uri="file:/G:/3/2.sci/糖尿病干眼数据方案/凋亡/原始文件/Data.213"  sampleID="6" />
       <Transformations>
         <transforms:linear transforms:minRange="0"  transforms:maxRange="1024"  gain="1" >
           <data-type:parameter data-type:name="FSC-H" />
         </transforms:linear>
         <transforms:linear transforms:minRange="0"  transforms:maxRange="1024"  gain="1" >
           <data-type:parameter data-type:name="SSC-H" />
         </transforms:linear>
         <transforms:log transforms:offset="1"  transforms:decades="4.5" >
           <data-type:parameter data-type:name="FL1-H" />
         </transforms:log>
         <transforms:log transforms:offset="1"  transforms:decades="3.5" >
           <data-type:parameter data-type:name="FL2-H" />
         </transforms:log>
         <transforms:log transforms:offset="1"  transforms:decades="4" >
           <data-type:parameter data-type:name="FL3-H" />
         </transforms:log>
         <transforms:linear transforms:minRange="0"  transforms:maxRange="1024"  gain="1" >
           <data-type:parameter data-type:name="FL2-A" />
         </transforms:linear>
         <transforms:linear transforms:minRange="0"  transforms:maxRange="1024"  gain="1" >
           <data-type:parameter data-type:name="FL2-W" />
         </transforms:linear>
       </Transformations>
       <Keywords>
         <Keyword name="FJ_FCS_VERSION"  value="2" />
         <Keyword name="$BYTEORD"  value="4,3,2,1" />
         <Keyword name="$DATATYPE"  value="I" />
         <Keyword name="$NEXTDATA"  value="0" />
         <Keyword name="$SYS"  value="Macintosh System Software 10.6.8" />
         <Keyword name="CREATOR"  value="CellQuest Pro  6.0" />
         <Keyword name="LOGIN NAME"  value="BD" />
         <Keyword name="WORKSTATION"  value="(Unavailable)" />
         <Keyword name="$TOT"  value="10000" />
         <Keyword name="$MODE"  value="L" />
         <Keyword name="$PAR"  value="7" />
         <Keyword name="$P1N"  value="FSC-H" />
         <Keyword name="$P1R"  value="1024" />
         <Keyword name="$P1B"  value="16" />
         <Keyword name="$P1E"  value="0,0" />
         <Keyword name="$P2N"  value="SSC-H" />
         <Keyword name="$P2R"  value="1024" />
         <Keyword name="$P2B"  value="16" />
         <Keyword name="$P2E"  value="0,0" />
         <Keyword name="$P3N"  value="FL1-H" />
         <Keyword name="$P3R"  value="1024" />
         <Keyword name="$P3B"  value="16" />
         <Keyword name="$P3E"  value="4,0" />
         <Keyword name="$P4N"  value="FL2-H" />
         <Keyword name="$P4R"  value="1024" />
         <Keyword name="$P4B"  value="16" />
         <Keyword name="$P4E"  value="4,0" />
         <Keyword name="$P5N"  value="FL3-H" />
         <Keyword name="$P5R"  value="1024" />
         <Keyword name="$P5B"  value="16" />
         <Keyword name="$P5E"  value="4,0" />
         <Keyword name="$P6N"  value="FL2-A" />
         <Keyword name="$P6R"  value="1024" />
         <Keyword name="$P6B"  value="16" />
         <Keyword name="$P6E"  value="0,0" />
         <Keyword name="$P7N"  value="FL2-W" />
         <Keyword name="$P7R"  value="1024" />
         <Keyword name="$P7B"  value="16" />
         <Keyword name="$P7E"  value="0,0" />
         <Keyword name="$P1S"  value="FSC-Height" />
         <Keyword name="$P2S"  value="SSC-Height" />
         <Keyword name="$P3S"  value="FL1-Height" />
         <Keyword name="$P4S"  value="FL2-Height" />
         <Keyword name="PANEL NAME"  value="Untitled Acquisition Tube List" />
         <Keyword name="TUBE NAME"  value="Untitled" />
         <Keyword name="START BATCH"  value="TRUE" />
         <Keyword name="END BATCH"  value="TRUE" />
         <Keyword name="$OP"  value="BD" />
         <Keyword name="$CYT"  value="FACSCalibur" />
         <Keyword name="CYTNUM"  value="0123456789" />
         <Keyword name="$BTIM"  value="16:26:58" />
         <Keyword name="$ETIM"  value="16:27:13" />
         <Keyword name="BD$AcqLibVersion"  value="6.0" />
         <Keyword name="BD$NPAR"  value="7" />
         <Keyword name="BD$P1N"  value="FSC-H" />
         <Keyword name="BD$P2N"  value="SSC-H" />
         <Keyword name="BD$P3N"  value="FL1-H" />
         <Keyword name="BD$P4N"  value="FL2-H" />
         <Keyword name="BD$P5N"  value="FL3-H" />
         <Keyword name="BD$P6N"  value="FL2-A" />
         <Keyword name="BD$P7N"  value="FL2-W" />
         <Keyword name="BD$WORD0"  value="255" />
         <Keyword name="BD$WORD1"  value="329" />
         <Keyword name="BD$WORD2"  value="504" />
         <Keyword name="BD$WORD3"  value="465" />
         <Keyword name="BD$WORD4"  value="619" />
         <Keyword name="BD$WORD5"  value="398" />
         <Keyword name="BD$WORD6"  value="398" />
         <Keyword name="BD$WORD7"  value="398" />
         <Keyword name="BD$WORD8"  value="398" />
         <Keyword name="BD$WORD9"  value="398" />
         <Keyword name="BD$WORD10"  value="299" />
         <Keyword name="BD$WORD11"  value="380" />
         <Keyword name="BD$WORD12"  value="599" />
         <Keyword name="BD$WORD13"  value="0" />
         <Keyword name="BD$WORD14"  value="350" />
         <Keyword name="BD$WORD15"  value="529" />
         <Keyword name="BD$WORD16"  value="490" />
         <Keyword name="BD$WORD17"  value="650" />
         <Keyword name="BD$WORD18"  value="100" />
         <Keyword name="BD$WORD19"  value="100" />
         <Keyword name="BD$WORD20"  value="100" />
         <Keyword name="BD$WORD21"  value="100" />
         <Keyword name="BD$WORD22"  value="100" />
         <Keyword name="BD$WORD23"  value="1" />
         <Keyword name="BD$WORD24"  value="1" />
         <Keyword name="BD$WORD25"  value="0" />
         <Keyword name="BD$WORD26"  value="0" />
         <Keyword name="BD$WORD27"  value="0" />
         <Keyword name="BD$WORD28"  value="136" />
         <Keyword name="BD$WORD29"  value="52" />
         <Keyword name="BD$WORD30"  value="52" />
         <Keyword name="BD$WORD31"  value="52" />
         <Keyword name="BD$WORD32"  value="52" />
         <Keyword name="BD$WORD33"  value="52" />
         <Keyword name="BD$WORD34"  value="0" />
         <Keyword name="BD$WORD35"  value="294" />
         <Keyword name="BD$WORD36"  value="0" />
         <Keyword name="BD$WORD37"  value="0" />
         <Keyword name="BD$WORD38"  value="280" />
         <Keyword name="BD$WORD39"  value="3" />
         <Keyword name="BD$WORD40"  value="3" />
         <Keyword name="BD$WORD41"  value="100" />
         <Keyword name="BD$WORD42"  value="100" />
         <Keyword name="BD$WORD43"  value="0" />
         <Keyword name="BD$WORD44"  value="1023" />
         <Keyword name="BD$WORD45"  value="1023" />
         <Keyword name="BD$WORD46"  value="1023" />
         <Keyword name="BD$WORD47"  value="54" />
         <Keyword name="BD$WORD48"  value="800" />
         <Keyword name="BD$WORD49"  value="0" />
         <Keyword name="BD$WORD50"  value="0" />
         <Keyword name="BD$WORD51"  value="52" />
         <Keyword name="BD$WORD52"  value="321" />
         <Keyword name="BD$WORD53"  value="321" />
         <Keyword name="BD$WORD54"  value="321" />
         <Keyword name="BD$WORD55"  value="321" />
         <Keyword name="BD$WORD56"  value="322" />
         <Keyword name="BD$WORD57"  value="321" />
         <Keyword name="BD$WORD58"  value="321" />
         <Keyword name="BD$WORD59"  value="345" />
         <Keyword name="BD$WORD60"  value="321" />
         <Keyword name="BD$WORD61"  value="321" />
         <Keyword name="BD$WORD62"  value="871" />
         <Keyword name="BD$WORD63"  value="321" />
         <Keyword name="BD$LASERMODE"  value="1" />
         <Keyword name="CalibFile"  value="FALSE" />
         <Keyword name="P7THRESVOL"  value="52" />
         <Keyword name="$FIL"  value="Data.213" />
         <Keyword name="FILE GUID"  value="95AFDCFC-589F-4247-919A-08667447F9AC" />
         <Keyword name="$DATE"  value="25-Mar-22" />
         <Keyword name="$P5S"  value="" />
         <Keyword name="$P6S"  value="" />
         <Keyword name="$P7S"  value="" />
       </Keywords>
       <SampleNode name="[ Data.213 ]"  annotation=""  owningGroup=""  expanded="1"  sortPriority="10"  count="10000"  sampleID="6" >
         <Graph smoothing="0"  backColor="#ffffff"  foreColor="#000000"  heatMapStatParameter="FL1-H"  type="Pseudocolor"  fast="1" >
           <Axis dimension="x"  name="FSC-H"  label=""  auto="auto" />
           <Axis dimension="y"  name="SSC-H"  label=""  auto="auto" />
           <GraphSettings level="5%"  smoothingHighResolution="1"  contourHighResolution="1"  histogramSmoothingCount="0"  graphResolution="256"  showOutliers="0"  drawLargeDots="0"  dotsToDraw="8000"  tint="le.chartfill.tinted.40"  lineWeight="le.lineweight.normal"  lineStyle="le.linestyle.solid" />
           <GraphEnvironment showGrid="0"  showAxes="tnlTNL"  showGates="1"  showFreqOnPlots="1"  showGateNameOnPlots="1"  showMedians="0"  showUncomped="0"  addEventParam="0"  lastYAxisName="" >
             <TextTraits font="SansSerif"  size="11"  name="Labels"  style="plain"  color="#000000"  background="#00ffffff"  just="left" />
             <TextTraits font="SansSerif"  size="11"  name="LayoutGates"  style="plain"  color="#000000"  background="#00ffffff"  just="left" />
             <TextTraits font="SansSerif"  size="9"  name="Numbers"  style="plain"  color="#000000"  background="#00ffffff"  just="left" />
             <TextTraits font="SansSerif"  size="9"  name="Legend"  style="plain"  color="#000000"  background="#00ffffff"  just="left" />
             <WindowPosition x="1154"  y="102"  width="390"  height="560"  displayed="0"  panelState="---" />
           </GraphEnvironment>
         </Graph>
         <Subpopulations>
           <Population name="P1"  annotation=""  owningGroup="All Samples"  expanded="1"  sortPriority="10"  count="8360" >
             <Graph smoothing="0"  backColor="#ffffff"  foreColor="#000000"  heatMapStatParameter="FL1-H"  type="Pseudocolor"  fast="1" >
               <Axis dimension="x"  name="FL1-H"  label=""  auto="auto" />
               <Axis dimension="y"  name="FL2-H"  label=""  auto="auto" />
               <GraphSettings level="5%"  smoothingHighResolution="1"  contourHighResolution="1"  histogramSmoothingCount="0"  graphResolution="256"  showOutliers="0"  drawLargeDots="0"  dotsToDraw="8000"  tint="le.chartfill.tinted.40"  lineWeight="le.lineweight.normal"  lineStyle="le.linestyle.solid" />
               <GraphEnvironment showGrid="0"  showAxes="tnlTNL"  showGates="1"  showFreqOnPlots="1"  showGateNameOnPlots="1"  showMedians="0"  showUncomped="0"  addEventParam="0"  lastYAxisName="" >
                 <TextTraits font="SansSerif"  size="11"  name="Labels"  style="plain"  color="#000000"  background="#00ffffff"  just="left" />
                 <TextTraits font="SansSerif"  size="11"  name="LayoutGates"  style="plain"  color="#000000"  background="#00ffffff"  just="left" />
                 <TextTraits font="SansSerif"  size="9"  name="Numbers"  style="plain"  color="#000000"  background="#00ffffff"  just="left" />
                 <TextTraits font="SansSerif"  size="9"  name="Legend"  style="plain"  color="#000000"  background="#00ffffff"  just="left" />
                 <WindowPosition x="418"  y="350"  width="390"  height="582"  displayed="0"  panelState="---" />
               </GraphEnvironment>
             </Graph>
             <Gate gating:id="ID847579227" >
               <gating:EllipsoidGate eventsInside="1"  annoOffsetX="0"  annoOffsetY="0"  tint="#000000"  isTinted="0"  lineWeight="Normal"  userDefined="1"  gating:distance="200.134632638498" >
                 <gating:dimension>
                   <data-type:fcs-dimension data-type:name="FSC-H" />
                 </gating:dimension>
                 <gating:dimension>
                   <data-type:fcs-dimension data-type:name="SSC-H" />
                 </gating:dimension>
                 <gating:foci>
                   <gating:vertex>
                     <gating:coordinate data-type:value="40.1782160876" />
                     <gating:coordinate data-type:value="24.1615963828" />
                   </gating:vertex>
                   <gating:vertex>
                     <gating:coordinate data-type:value="161.8217839124" />
                     <gating:coordinate data-type:value="158.8384036172" />
                   </gating:vertex>
                 </gating:foci>
                 <gating:edge>
                   <gating:vertex>
                     <gating:coordinate data-type:value="31" />
                     <gating:coordinate data-type:value="14" />
                   </gating:vertex>
                   <gating:vertex>
                     <gating:coordinate data-type:value="171" />
                     <gating:coordinate data-type:value="169" />
                   </gating:vertex>
                   <gating:vertex>
                     <gating:coordinate data-type:value="136" />
                     <gating:coordinate data-type:value="53" />
                   </gating:vertex>
                   <gating:vertex>
                     <gating:coordinate data-type:value="67" />
                     <gating:coordinate data-type:value="130" />
                   </gating:vertex>
                 </gating:edge>
               </gating:EllipsoidGate>
             </Gate>
             <Subpopulations>
               <Population name="Q1: FL1-Height- , FL2-Height+"  annotation=""  owningGroup="All Samples"  expanded="1"  sortPriority="10"  count="200" >
                 <Graph smoothing="0"  backColor="#ffffff"  foreColor="#000000"  heatMapStatParameter="FL1-H"  type="Pseudocolor"  fast="1" >
                   <Axis dimension="x"  name="FL1-H"  label=""  auto="auto" />
                   <Axis dimension="y"  name="FL2-H"  label=""  auto="auto" />
                   <GraphSettings level="5%"  smoothingHighResolution="1"  contourHighResolution="1"  histogramSmoothingCount="0"  graphResolution="256"  showOutliers="0"  drawLargeDots="0"  dotsToDraw="8000"  tint="le.chartfill.tinted.40"  lineWeight="le.lineweight.normal"  lineStyle="le.linestyle.solid" />
                   <GraphEnvironment showGrid="0"  showAxes="tnlTNL"  showGates="1"  showFreqOnPlots="1"  showGateNameOnPlots="1"  showMedians="0"  showUncomped="0"  addEventParam="0"  lastYAxisName="" >
                     <TextTraits font="SansSerif"  size="11"  name="Labels"  style="plain"  color="#000000"  background="#00ffffff"  just="left" />
                     <TextTraits font="SansSerif"  size="11"  name="LayoutGates"  style="plain"  color="#000000"  background="#00ffffff"  just="left" />
                     <TextTraits font="SansSerif"  size="9"  name="Numbers"  style="plain"  color="#000000"  background="#00ffffff"  just="left" />
                     <TextTraits font="SansSerif"  size="9"  name="Legend"  style="plain"  color="#000000"  background="#00ffffff"  just="left" />
                     <WindowPosition x="980"  y="348"  width="390"  height="582"  displayed="1"  panelState="---" />
                   </GraphEnvironment>
                 </Graph>
                 <Gate gating:id="ID1829386643"  gating:parent_id="ID847579227" >
                   <gating:RectangleGate eventsInside="1"  annoOffsetX="0"  annoOffsetY="0"  tint="#000000"  isTinted="0"  lineWeight="Normal"  userDefined="1"  percentX="0"  percentY="0" >
                     <gating:dimension gating:max="103.94574653722626" >
                       <data-type:fcs-dimension data-type:name="FL1-H" />
                     </gating:dimension>
                     <gating:dimension gating:min="118.78630004490202" >
                       <data-type:fcs-dimension data-type:name="FL2-H" />
                     </gating:dimension>
                   </gating:RectangleGate>
                 </Gate>
               </Population>
               <Population name="Q2: FL1-Height+ , FL2-Height+"  annotation=""  owningGroup="All Samples"  expanded="1"  sortPriority="10"  count="1713" >
                 <Graph smoothing="0"  backColor="#ffffff"  foreColor="#000000"  heatMapStatParameter="FL1-H"  type="Pseudocolor"  fast="1" >
                   <Axis dimension="x"  name="FL1-H"  label=""  auto="auto" />
                   <Axis dimension="y"  name="FL2-H"  label=""  auto="auto" />
                   <GraphSettings level="5%"  smoothingHighResolution="1"  contourHighResolution="1"  histogramSmoothingCount="0"  graphResolution="256"  showOutliers="0"  drawLargeDots="0"  dotsToDraw="8000"  tint="le.chartfill.tinted.40"  lineWeight="le.lineweight.normal"  lineStyle="le.linestyle.solid" />
                   <GraphEnvironment showGrid="0"  showAxes="tnlTNL"  showGates="1"  showFreqOnPlots="1"  showGateNameOnPlots="1"  showMedians="0"  showUncomped="0"  addEventParam="0"  lastYAxisName="" >
                     <TextTraits font="SansSerif"  size="11"  name="Labels"  style="plain"  color="#000000"  background="#00ffffff"  just="left" />
                     <TextTraits font="SansSerif"  size="11"  name="LayoutGates"  style="plain"  color="#000000"  background="#00ffffff"  just="left" />
                     <TextTraits font="SansSerif"  size="9"  name="Numbers"  style="plain"  color="#000000"  background="#00ffffff"  just="left" />
                     <TextTraits font="SansSerif"  size="9"  name="Legend"  style="plain"  color="#000000"  background="#00ffffff"  just="left" />
                     <WindowPosition x="980"  y="348"  width="390"  height="582"  displayed="1"  panelState="---" />
                   </GraphEnvironment>
                 </Graph>
                 <Gate gating:id="ID848093629"  gating:parent_id="ID847579227" >
                   <gating:RectangleGate eventsInside="1"  annoOffsetX="0"  annoOffsetY="0"  tint="#000000"  isTinted="0"  lineWeight="Normal"  userDefined="1"  percentX="0"  percentY="0" >
                     <gating:dimension gating:min="103.94574653722626" >
                       <data-type:fcs-dimension data-type:name="FL1-H" />
                     </gating:dimension>
                     <gating:dimension gating:min="118.78630004490202" >
                       <data-type:fcs-dimension data-type:name="FL2-H" />
                     </gating:dimension>
                   </gating:RectangleGate>
                 </Gate>
               </Population>
               <Population name="Q3: FL1-Height+ , FL2-Height-"  annotation=""  owningGroup="All Samples"  expanded="1"  sortPriority="10"  count="227" >
                 <Graph smoothing="0"  backColor="#ffffff"  foreColor="#000000"  heatMapStatParameter="FL1-H"  type="Pseudocolor"  fast="1" >
                   <Axis dimension="x"  name="FL1-H"  label=""  auto="auto" />
                   <Axis dimension="y"  name="FL2-H"  label=""  auto="auto" />
                   <GraphSettings level="5%"  smoothingHighResolution="1"  contourHighResolution="1"  histogramSmoothingCount="0"  graphResolution="256"  showOutliers="0"  drawLargeDots="0"  dotsToDraw="8000"  tint="le.chartfill.tinted.40"  lineWeight="le.lineweight.normal"  lineStyle="le.linestyle.solid" />
                   <GraphEnvironment showGrid="0"  showAxes="tnlTNL"  showGates="1"  showFreqOnPlots="1"  showGateNameOnPlots="1"  showMedians="0"  showUncomped="0"  addEventParam="0"  lastYAxisName="" >
                     <TextTraits font="SansSerif"  size="11"  name="Labels"  style="plain"  color="#000000"  background="#00ffffff"  just="left" />
                     <TextTraits font="SansSerif"  size="11"  name="LayoutGates"  style="plain"  color="#000000"  background="#00ffffff"  just="left" />
                     <TextTraits font="SansSerif"  size="9"  name="Numbers"  style="plain"  color="#000000"  background="#00ffffff"  just="left" />
                     <TextTraits font="SansSerif"  size="9"  name="Legend"  style="plain"  color="#000000"  background="#00ffffff"  just="left" />
                     <WindowPosition x="980"  y="348"  width="390"  height="582"  displayed="1"  panelState="---" />
                   </GraphEnvironment>
                 </Graph>
                 <Gate gating:id="ID699597204"  gating:parent_id="ID847579227" >
                   <gating:RectangleGate eventsInside="1"  annoOffsetX="0"  annoOffsetY="0"  tint="#000000"  isTinted="0"  lineWeight="Normal"  userDefined="1"  percentX="0"  percentY="0" >
                     <gating:dimension gating:min="103.94574653722626" >
                       <data-type:fcs-dimension data-type:name="FL1-H" />
                     </gating:dimension>
                     <gating:dimension gating:max="118.78630004490202" >
                       <data-type:fcs-dimension data-type:name="FL2-H" />
                     </gating:dimension>
                   </gating:RectangleGate>
                 </Gate>
               </Population>
               <Population name="Q4: FL1-Height- , FL2-Height-"  annotation=""  owningGroup="All Samples"  expanded="1"  sortPriority="10"  count="6220" >
                 <Graph smoothing="0"  backColor="#ffffff"  foreColor="#000000"  heatMapStatParameter="FL1-H"  type="Pseudocolor"  fast="1" >
                   <Axis dimension="x"  name="FL1-H"  label=""  auto="auto" />
                   <Axis dimension="y"  name="FL2-H"  label=""  auto="auto" />
                   <GraphSettings level="5%"  smoothingHighResolution="1"  contourHighResolution="1"  histogramSmoothingCount="0"  graphResolution="256"  showOutliers="0"  drawLargeDots="0"  dotsToDraw="8000"  tint="le.chartfill.tinted.40"  lineWeight="le.lineweight.normal"  lineStyle="le.linestyle.solid" />
                   <GraphEnvironment showGrid="0"  showAxes="tnlTNL"  showGates="1"  showFreqOnPlots="1"  showGateNameOnPlots="1"  showMedians="0"  showUncomped="0"  addEventParam="0"  lastYAxisName="" >
                     <TextTraits font="SansSerif"  size="11"  name="Labels"  style="plain"  color="#000000"  background="#00ffffff"  just="left" />
                     <TextTraits font="SansSerif"  size="11"  name="LayoutGates"  style="plain"  color="#000000"  background="#00ffffff"  just="left" />
                     <TextTraits font="SansSerif"  size="9"  name="Numbers"  style="plain"  color="#000000"  background="#00ffffff"  just="left" />
                     <TextTraits font="SansSerif"  size="9"  name="Legend"  style="plain"  color="#000000"  background="#00ffffff"  just="left" />
                     <WindowPosition x="980"  y="348"  width="390"  height="582"  displayed="1"  panelState="---" />
                   </GraphEnvironment>
                 </Graph>
                 <Gate gating:id="ID2101647916"  gating:parent_id="ID847579227" >
                   <gating:RectangleGate eventsInside="1"  annoOffsetX="0"  annoOffsetY="0"  tint="#000000"  isTinted="0"  lineWeight="Normal"  userDefined="1"  percentX="0"  percentY="0" >
                     <gating:dimension gating:max="103.94574653722626" >
                       <data-type:fcs-dimension data-type:name="FL1-H" />
                     </gating:dimension>
                     <gating:dimension gating:max="118.78630004490202" >
                       <data-type:fcs-dimension data-type:name="FL2-H" />
                     </gating:dimension>
                   </gating:RectangleGate>
                 </Gate>
               </Population>
             </Subpopulations>
           </Population>
         </Subpopulations>
       </SampleNode>
     </Sample>
     <Sample>
       <DataSet uri="file:/G:/3/2.sci/糖尿病干眼数据方案/凋亡/原始文件/Data.214"  sampleID="7" />
       <Transformations>
         <transforms:linear transforms:minRange="0"  transforms:maxRange="1024"  gain="1" >
           <data-type:parameter data-type:name="FSC-H" />
         </transforms:linear>
         <transforms:linear transforms:minRange="0"  transforms:maxRange="1024"  gain="1" >
           <data-type:parameter data-type:name="SSC-H" />
         </transforms:linear>
         <transforms:log transforms:offset="1"  transforms:decades="4.5" >
           <data-type:parameter data-type:name="FL1-H" />
         </transforms:log>
         <transforms:log transforms:offset="1"  transforms:decades="3.5" >
           <data-type:parameter data-type:name="FL2-H" />
         </transforms:log>
         <transforms:log transforms:offset="1"  transforms:decades="4" >
           <data-type:parameter data-type:name="FL3-H" />
         </transforms:log>
         <transforms:linear transforms:minRange="0"  transforms:maxRange="1024"  gain="1" >
           <data-type:parameter data-type:name="FL2-A" />
         </transforms:linear>
         <transforms:linear transforms:minRange="0"  transforms:maxRange="1024"  gain="1" >
           <data-type:parameter data-type:name="FL2-W" />
         </transforms:linear>
       </Transformations>
       <Keywords>
         <Keyword name="FJ_FCS_VERSION"  value="2" />
         <Keyword name="$BYTEORD"  value="4,3,2,1" />
         <Keyword name="$DATATYPE"  value="I" />
         <Keyword name="$NEXTDATA"  value="0" />
         <Keyword name="$SYS"  value="Macintosh System Software 10.6.8" />
         <Keyword name="CREATOR"  value="CellQuest Pro  6.0" />
         <Keyword name="LOGIN NAME"  value="BD" />
         <Keyword name="WORKSTATION"  value="(Unavailable)" />
         <Keyword name="$TOT"  value="10000" />
         <Keyword name="$MODE"  value="L" />
         <Keyword name="$PAR"  value="7" />
         <Keyword name="$P1N"  value="FSC-H" />
         <Keyword name="$P1R"  value="1024" />
         <Keyword name="$P1B"  value="16" />
         <Keyword name="$P1E"  value="0,0" />
         <Keyword name="$P2N"  value="SSC-H" />
         <Keyword name="$P2R"  value="1024" />
         <Keyword name="$P2B"  value="16" />
         <Keyword name="$P2E"  value="0,0" />
         <Keyword name="$P3N"  value="FL1-H" />
         <Keyword name="$P3R"  value="1024" />
         <Keyword name="$P3B"  value="16" />
         <Keyword name="$P3E"  value="4,0" />
         <Keyword name="$P4N"  value="FL2-H" />
         <Keyword name="$P4R"  value="1024" />
         <Keyword name="$P4B"  value="16" />
         <Keyword name="$P4E"  value="4,0" />
         <Keyword name="$P5N"  value="FL3-H" />
         <Keyword name="$P5R"  value="1024" />
         <Keyword name="$P5B"  value="16" />
         <Keyword name="$P5E"  value="4,0" />
         <Keyword name="$P6N"  value="FL2-A" />
         <Keyword name="$P6R"  value="1024" />
         <Keyword name="$P6B"  value="16" />
         <Keyword name="$P6E"  value="0,0" />
         <Keyword name="$P7N"  value="FL2-W" />
         <Keyword name="$P7R"  value="1024" />
         <Keyword name="$P7B"  value="16" />
         <Keyword name="$P7E"  value="0,0" />
         <Keyword name="$P1S"  value="FSC-Height" />
         <Keyword name="$P2S"  value="SSC-Height" />
         <Keyword name="$P3S"  value="FL1-Height" />
         <Keyword name="$P4S"  value="FL2-Height" />
         <Keyword name="PANEL NAME"  value="Untitled Acquisition Tube List" />
         <Keyword name="TUBE NAME"  value="Untitled" />
         <Keyword name="START BATCH"  value="TRUE" />
         <Keyword name="END BATCH"  value="TRUE" />
         <Keyword name="$OP"  value="BD" />
         <Keyword name="$CYT"  value="FACSCalibur" />
         <Keyword name="CYTNUM"  value="0123456789" />
         <Keyword name="$BTIM"  value="16:27:20" />
         <Keyword name="$ETIM"  value="16:27:35" />
         <Keyword name="BD$AcqLibVersion"  value="6.0" />
         <Keyword name="BD$NPAR"  value="7" />
         <Keyword name="BD$P1N"  value="FSC-H" />
         <Keyword name="BD$P2N"  value="SSC-H" />
         <Keyword name="BD$P3N"  value="FL1-H" />
         <Keyword name="BD$P4N"  value="FL2-H" />
         <Keyword name="BD$P5N"  value="FL3-H" />
         <Keyword name="BD$P6N"  value="FL2-A" />
         <Keyword name="BD$P7N"  value="FL2-W" />
         <Keyword name="BD$WORD0"  value="255" />
         <Keyword name="BD$WORD1"  value="329" />
         <Keyword name="BD$WORD2"  value="513" />
         <Keyword name="BD$WORD3"  value="472" />
         <Keyword name="BD$WORD4"  value="619" />
         <Keyword name="BD$WORD5"  value="398" />
         <Keyword name="BD$WORD6"  value="398" />
         <Keyword name="BD$WORD7"  value="398" />
         <Keyword name="BD$WORD8"  value="398" />
         <Keyword name="BD$WORD9"  value="398" />
         <Keyword name="BD$WORD10"  value="299" />
         <Keyword name="BD$WORD11"  value="379" />
         <Keyword name="BD$WORD12"  value="598" />
         <Keyword name="BD$WORD13"  value="0" />
         <Keyword name="BD$WORD14"  value="350" />
         <Keyword name="BD$WORD15"  value="529" />
         <Keyword name="BD$WORD16"  value="490" />
         <Keyword name="BD$WORD17"  value="650" />
         <Keyword name="BD$WORD18"  value="100" />
         <Keyword name="BD$WORD19"  value="100" />
         <Keyword name="BD$WORD20"  value="100" />
         <Keyword name="BD$WORD21"  value="100" />
         <Keyword name="BD$WORD22"  value="100" />
         <Keyword name="BD$WORD23"  value="1" />
         <Keyword name="BD$WORD24"  value="1" />
         <Keyword name="BD$WORD25"  value="0" />
         <Keyword name="BD$WORD26"  value="0" />
         <Keyword name="BD$WORD27"  value="0" />
         <Keyword name="BD$WORD28"  value="136" />
         <Keyword name="BD$WORD29"  value="52" />
         <Keyword name="BD$WORD30"  value="52" />
         <Keyword name="BD$WORD31"  value="52" />
         <Keyword name="BD$WORD32"  value="52" />
         <Keyword name="BD$WORD33"  value="52" />
         <Keyword name="BD$WORD34"  value="0" />
         <Keyword name="BD$WORD35"  value="294" />
         <Keyword name="BD$WORD36"  value="0" />
         <Keyword name="BD$WORD37"  value="0" />
         <Keyword name="BD$WORD38"  value="280" />
         <Keyword name="BD$WORD39"  value="3" />
         <Keyword name="BD$WORD40"  value="3" />
         <Keyword name="BD$WORD41"  value="100" />
         <Keyword name="BD$WORD42"  value="100" />
         <Keyword name="BD$WORD43"  value="0" />
         <Keyword name="BD$WORD44"  value="1023" />
         <Keyword name="BD$WORD45"  value="1023" />
         <Keyword name="BD$WORD46"  value="1023" />
         <Keyword name="BD$WORD47"  value="54" />
         <Keyword name="BD$WORD48"  value="800" />
         <Keyword name="BD$WORD49"  value="0" />
         <Keyword name="BD$WORD50"  value="0" />
         <Keyword name="BD$WORD51"  value="52" />
         <Keyword name="BD$WORD52"  value="321" />
         <Keyword name="BD$WORD53"  value="321" />
         <Keyword name="BD$WORD54"  value="321" />
         <Keyword name="BD$WORD55"  value="321" />
         <Keyword name="BD$WORD56"  value="322" />
         <Keyword name="BD$WORD57"  value="321" />
         <Keyword name="BD$WORD58"  value="321" />
         <Keyword name="BD$WORD59"  value="345" />
         <Keyword name="BD$WORD60"  value="321" />
         <Keyword name="BD$WORD61"  value="321" />
         <Keyword name="BD$WORD62"  value="871" />
         <Keyword name="BD$WORD63"  value="321" />
         <Keyword name="BD$LASERMODE"  value="1" />
         <Keyword name="CalibFile"  value="FALSE" />
         <Keyword name="P7THRESVOL"  value="52" />
         <Keyword name="$FIL"  value="Data.214" />
         <Keyword name="FILE GUID"  value="B6A65F84-6D26-4177-A4B4-3DF3D524D017" />
         <Keyword name="$DATE"  value="25-Mar-22" />
         <Keyword name="$P5S"  value="" />
         <Keyword name="$P6S"  value="" />
         <Keyword name="$P7S"  value="" />
       </Keywords>
       <SampleNode name="[ Data.214 ]"  annotation=""  owningGroup=""  expanded="1"  sortPriority="10"  count="10000"  sampleID="7" >
         <Graph smoothing="0"  backColor="#ffffff"  foreColor="#000000"  type="Pseudocolor"  fast="1" >
           <Axis dimension="x"  name="FSC-H"  label=""  auto="auto" />
           <Axis dimension="y"  name="SSC-H"  label=""  auto="auto" />
           <GraphSettings level="5%"  smoothingHighResolution="1"  contourHighResolution="1"  histogramSmoothingCount="0"  graphResolution="256"  showOutliers="0"  drawLargeDots="0"  dotsToDraw="8000"  tint="le.chartfill.tinted.40"  lineWeight="le.lineweight.normal"  lineStyle="le.linestyle.solid" />
           <GraphEnvironment showGrid="0"  showAxes="tnlTNL"  showGates="1"  showFreqOnPlots="1"  showGateNameOnPlots="1"  showMedians="0"  showUncomped="0"  addEventParam="0"  lastYAxisName="" >
             <TextTraits font="SansSerif"  size="11"  name="Labels"  style="plain"  color="#000000"  background="#00ffffff"  just="left" />
             <TextTraits font="SansSerif"  size="11"  name="LayoutGates"  style="plain"  color="#000000"  background="#00ffffff"  just="left" />
             <TextTraits font="SansSerif"  size="9"  name="Numbers"  style="plain"  color="#000000"  background="#00ffffff"  just="left" />
             <TextTraits font="SansSerif"  size="9"  name="Legend"  style="plain"  color="#000000"  background="#00ffffff"  just="left" />
             <WindowPosition x="0"  y="0"  width="0"  height="0"  displayed="0"  panelState="" />
           </GraphEnvironment>
         </Graph>
         <Subpopulations>
           <Population name="P1"  annotation=""  owningGroup="All Samples"  expanded="1"  sortPriority="10"  count="8354" >
             <Graph smoothing="0"  backColor="#ffffff"  foreColor="#000000"  heatMapStatParameter="FL1-H"  type="Pseudocolor"  fast="1" >
               <Axis dimension="x"  name="FL1-H"  label=""  auto="auto" />
               <Axis dimension="y"  name="FL2-H"  label=""  auto="auto" />
               <GraphSettings level="5%"  smoothingHighResolution="1"  contourHighResolution="1"  histogramSmoothingCount="0"  graphResolution="256"  showOutliers="0"  drawLargeDots="0"  dotsToDraw="8000"  tint="le.chartfill.tinted.40"  lineWeight="le.lineweight.normal"  lineStyle="le.linestyle.solid" />
               <GraphEnvironment showGrid="0"  showAxes="tnlTNL"  showGates="1"  showFreqOnPlots="1"  showGateNameOnPlots="1"  showMedians="0"  showUncomped="0"  addEventParam="0"  lastYAxisName="" >
                 <TextTraits font="SansSerif"  size="11"  name="Labels"  style="plain"  color="#000000"  background="#00ffffff"  just="left" />
                 <TextTraits font="SansSerif"  size="11"  name="LayoutGates"  style="plain"  color="#000000"  background="#00ffffff"  just="left" />
                 <TextTraits font="SansSerif"  size="9"  name="Numbers"  style="plain"  color="#000000"  background="#00ffffff"  just="left" />
                 <TextTraits font="SansSerif"  size="9"  name="Legend"  style="plain"  color="#000000"  background="#00ffffff"  just="left" />
                 <WindowPosition x="980"  y="348"  width="390"  height="582"  displayed="0"  panelState="---" />
               </GraphEnvironment>
             </Graph>
             <Gate gating:id="ID1507741519" >
               <gating:EllipsoidGate eventsInside="1"  annoOffsetX="0"  annoOffsetY="0"  tint="#000000"  isTinted="0"  lineWeight="Normal"  userDefined="1"  gating:distance="200.134632638498" >
                 <gating:dimension>
                   <data-type:fcs-dimension data-type:name="FSC-H" />
                 </gating:dimension>
                 <gating:dimension>
                   <data-type:fcs-dimension data-type:name="SSC-H" />
                 </gating:dimension>
                 <gating:foci>
                   <gating:vertex>
                     <gating:coordinate data-type:value="40.1782160876" />
                     <gating:coordinate data-type:value="24.1615963828" />
                   </gating:vertex>
                   <gating:vertex>
                     <gating:coordinate data-type:value="161.8217839124" />
                     <gating:coordinate data-type:value="158.8384036172" />
                   </gating:vertex>
                 </gating:foci>
                 <gating:edge>
                   <gating:vertex>
                     <gating:coordinate data-type:value="31" />
                     <gating:coordinate data-type:value="14" />
                   </gating:vertex>
                   <gating:vertex>
                     <gating:coordinate data-type:value="171" />
                     <gating:coordinate data-type:value="169" />
                   </gating:vertex>
                   <gating:vertex>
                     <gating:coordinate data-type:value="136" />
                     <gating:coordinate data-type:value="53" />
                   </gating:vertex>
                   <gating:vertex>
                     <gating:coordinate data-type:value="67" />
                     <gating:coordinate data-type:value="130" />
                   </gating:vertex>
                 </gating:edge>
               </gating:EllipsoidGate>
             </Gate>
             <Subpopulations>
               <Population name="Q1: FL1-Height- , FL2-Height+"  annotation=""  owningGroup="All Samples"  expanded="1"  sortPriority="10"  count="202" >
                 <Graph smoothing="0"  backColor="#ffffff"  foreColor="#000000"  heatMapStatParameter="FL1-H"  type="Pseudocolor"  fast="1" >
                   <Axis dimension="x"  name="FL1-H"  label=""  auto="auto" />
                   <Axis dimension="y"  name="FL2-H"  label=""  auto="auto" />
                   <GraphSettings level="5%"  smoothingHighResolution="1"  contourHighResolution="1"  histogramSmoothingCount="0"  graphResolution="256"  showOutliers="0"  drawLargeDots="0"  dotsToDraw="8000"  tint="le.chartfill.tinted.40"  lineWeight="le.lineweight.normal"  lineStyle="le.linestyle.solid" />
                   <GraphEnvironment showGrid="0"  showAxes="tnlTNL"  showGates="1"  showFreqOnPlots="1"  showGateNameOnPlots="1"  showMedians="0"  showUncomped="0"  addEventParam="0"  lastYAxisName="" >
                     <TextTraits font="SansSerif"  size="11"  name="Labels"  style="plain"  color="#000000"  background="#00ffffff"  just="left" />
                     <TextTraits font="SansSerif"  size="11"  name="LayoutGates"  style="plain"  color="#000000"  background="#00ffffff"  just="left" />
                     <TextTraits font="SansSerif"  size="9"  name="Numbers"  style="plain"  color="#000000"  background="#00ffffff"  just="left" />
                     <TextTraits font="SansSerif"  size="9"  name="Legend"  style="plain"  color="#000000"  background="#00ffffff"  just="left" />
                     <WindowPosition x="980"  y="348"  width="390"  height="582"  displayed="1"  panelState="---" />
                   </GraphEnvironment>
                 </Graph>
                 <Gate gating:id="ID132566598"  gating:parent_id="ID1507741519" >
                   <gating:RectangleGate eventsInside="1"  annoOffsetX="0"  annoOffsetY="0"  tint="#000000"  isTinted="0"  lineWeight="Normal"  userDefined="1"  percentX="0"  percentY="0" >
                     <gating:dimension gating:max="103.94574653722626" >
                       <data-type:fcs-dimension data-type:name="FL1-H" />
                     </gating:dimension>
                     <gating:dimension gating:min="118.78630004490202" >
                       <data-type:fcs-dimension data-type:name="FL2-H" />
                     </gating:dimension>
                   </gating:RectangleGate>
                 </Gate>
               </Population>
               <Population name="Q2: FL1-Height+ , FL2-Height+"  annotation=""  owningGroup="All Samples"  expanded="1"  sortPriority="10"  count="1783" >
                 <Graph smoothing="0"  backColor="#ffffff"  foreColor="#000000"  heatMapStatParameter="FL1-H"  type="Pseudocolor"  fast="1" >
                   <Axis dimension="x"  name="FL1-H"  label=""  auto="auto" />
                   <Axis dimension="y"  name="FL2-H"  label=""  auto="auto" />
                   <GraphSettings level="5%"  smoothingHighResolution="1"  contourHighResolution="1"  histogramSmoothingCount="0"  graphResolution="256"  showOutliers="0"  drawLargeDots="0"  dotsToDraw="8000"  tint="le.chartfill.tinted.40"  lineWeight="le.lineweight.normal"  lineStyle="le.linestyle.solid" />
                   <GraphEnvironment showGrid="0"  showAxes="tnlTNL"  showGates="1"  showFreqOnPlots="1"  showGateNameOnPlots="1"  showMedians="0"  showUncomped="0"  addEventParam="0"  lastYAxisName="" >
                     <TextTraits font="SansSerif"  size="11"  name="Labels"  style="plain"  color="#000000"  background="#00ffffff"  just="left" />
                     <TextTraits font="SansSerif"  size="11"  name="LayoutGates"  style="plain"  color="#000000"  background="#00ffffff"  just="left" />
                     <TextTraits font="SansSerif"  size="9"  name="Numbers"  style="plain"  color="#000000"  background="#00ffffff"  just="left" />
                     <TextTraits font="SansSerif"  size="9"  name="Legend"  style="plain"  color="#000000"  background="#00ffffff"  just="left" />
                     <WindowPosition x="980"  y="348"  width="390"  height="582"  displayed="1"  panelState="---" />
                   </GraphEnvironment>
                 </Graph>
                 <Gate gating:id="ID1953627369"  gating:parent_id="ID1507741519" >
                   <gating:RectangleGate eventsInside="1"  annoOffsetX="0"  annoOffsetY="0"  tint="#000000"  isTinted="0"  lineWeight="Normal"  userDefined="1"  percentX="0"  percentY="0" >
                     <gating:dimension gating:min="103.94574653722626" >
                       <data-type:fcs-dimension data-type:name="FL1-H" />
                     </gating:dimension>
                     <gating:dimension gating:min="118.78630004490202" >
                       <data-type:fcs-dimension data-type:name="FL2-H" />
                     </gating:dimension>
                   </gating:RectangleGate>
                 </Gate>
               </Population>
               <Population name="Q3: FL1-Height+ , FL2-Height-"  annotation=""  owningGroup="All Samples"  expanded="1"  sortPriority="10"  count="262" >
                 <Graph smoothing="0"  backColor="#ffffff"  foreColor="#000000"  heatMapStatParameter="FL1-H"  type="Pseudocolor"  fast="1" >
                   <Axis dimension="x"  name="FL1-H"  label=""  auto="auto" />
                   <Axis dimension="y"  name="FL2-H"  label=""  auto="auto" />
                   <GraphSettings level="5%"  smoothingHighResolution="1"  contourHighResolution="1"  histogramSmoothingCount="0"  graphResolution="256"  showOutliers="0"  drawLargeDots="0"  dotsToDraw="8000"  tint="le.chartfill.tinted.40"  lineWeight="le.lineweight.normal"  lineStyle="le.linestyle.solid" />
                   <GraphEnvironment showGrid="0"  showAxes="tnlTNL"  showGates="1"  showFreqOnPlots="1"  showGateNameOnPlots="1"  showMedians="0"  showUncomped="0"  addEventParam="0"  lastYAxisName="" >
                     <TextTraits font="SansSerif"  size="11"  name="Labels"  style="plain"  color="#000000"  background="#00ffffff"  just="left" />
                     <TextTraits font="SansSerif"  size="11"  name="LayoutGates"  style="plain"  color="#000000"  background="#00ffffff"  just="left" />
                     <TextTraits font="SansSerif"  size="9"  name="Numbers"  style="plain"  color="#000000"  background="#00ffffff"  just="left" />
                     <TextTraits font="SansSerif"  size="9"  name="Legend"  style="plain"  color="#000000"  background="#00ffffff"  just="left" />
                     <WindowPosition x="980"  y="348"  width="390"  height="582"  displayed="1"  panelState="---" />
                   </GraphEnvironment>
                 </Graph>
                 <Gate gating:id="ID1648000037"  gating:parent_id="ID1507741519" >
                   <gating:RectangleGate eventsInside="1"  annoOffsetX="0"  annoOffsetY="0"  tint="#000000"  isTinted="0"  lineWeight="Normal"  userDefined="1"  percentX="0"  percentY="0" >
                     <gating:dimension gating:min="103.94574653722626" >
                       <data-type:fcs-dimension data-type:name="FL1-H" />
                     </gating:dimension>
                     <gating:dimension gating:max="118.78630004490202" >
                       <data-type:fcs-dimension data-type:name="FL2-H" />
                     </gating:dimension>
                   </gating:RectangleGate>
                 </Gate>
               </Population>
               <Population name="Q4: FL1-Height- , FL2-Height-"  annotation=""  owningGroup="All Samples"  expanded="1"  sortPriority="10"  count="6107" >
                 <Graph smoothing="0"  backColor="#ffffff"  foreColor="#000000"  heatMapStatParameter="FL1-H"  type="Pseudocolor"  fast="1" >
                   <Axis dimension="x"  name="FL1-H"  label=""  auto="auto" />
                   <Axis dimension="y"  name="FL2-H"  label=""  auto="auto" />
                   <GraphSettings level="5%"  smoothingHighResolution="1"  contourHighResolution="1"  histogramSmoothingCount="0"  graphResolution="256"  showOutliers="0"  drawLargeDots="0"  dotsToDraw="8000"  tint="le.chartfill.tinted.40"  lineWeight="le.lineweight.normal"  lineStyle="le.linestyle.solid" />
                   <GraphEnvironment showGrid="0"  showAxes="tnlTNL"  showGates="1"  showFreqOnPlots="1"  showGateNameOnPlots="1"  showMedians="0"  showUncomped="0"  addEventParam="0"  lastYAxisName="" >
                     <TextTraits font="SansSerif"  size="11"  name="Labels"  style="plain"  color="#000000"  background="#00ffffff"  just="left" />
                     <TextTraits font="SansSerif"  size="11"  name="LayoutGates"  style="plain"  color="#000000"  background="#00ffffff"  just="left" />
                     <TextTraits font="SansSerif"  size="9"  name="Numbers"  style="plain"  color="#000000"  background="#00ffffff"  just="left" />
                     <TextTraits font="SansSerif"  size="9"  name="Legend"  style="plain"  color="#000000"  background="#00ffffff"  just="left" />
                     <WindowPosition x="980"  y="348"  width="390"  height="582"  displayed="1"  panelState="---" />
                   </GraphEnvironment>
                 </Graph>
                 <Gate gating:id="ID826029487"  gating:parent_id="ID1507741519" >
                   <gating:RectangleGate eventsInside="1"  annoOffsetX="0"  annoOffsetY="0"  tint="#000000"  isTinted="0"  lineWeight="Normal"  userDefined="1"  percentX="0"  percentY="0" >
                     <gating:dimension gating:max="103.94574653722626" >
                       <data-type:fcs-dimension data-type:name="FL1-H" />
                     </gating:dimension>
                     <gating:dimension gating:max="118.78630004490202" >
                       <data-type:fcs-dimension data-type:name="FL2-H" />
                     </gating:dimension>
                   </gating:RectangleGate>
                 </Gate>
               </Population>
             </Subpopulations>
           </Population>
         </Subpopulations>
       </SampleNode>
     </Sample>
     <Sample>
       <DataSet uri="file:/G:/3/2.sci/糖尿病干眼数据方案/凋亡/原始文件/Data.243"  sampleID="8" />
       <Transformations>
         <transforms:linear transforms:minRange="0"  transforms:maxRange="1024"  gain="1" >
           <data-type:parameter data-type:name="FSC-H" />
         </transforms:linear>
         <transforms:linear transforms:minRange="0"  transforms:maxRange="1024"  gain="1" >
           <data-type:parameter data-type:name="SSC-H" />
         </transforms:linear>
         <transforms:log transforms:offset="1"  transforms:decades="4.5" >
           <data-type:parameter data-type:name="FL1-H" />
         </transforms:log>
         <transforms:log transforms:offset="1"  transforms:decades="3.5" >
           <data-type:parameter data-type:name="FL2-H" />
         </transforms:log>
         <transforms:log transforms:offset="1"  transforms:decades="4" >
           <data-type:parameter data-type:name="FL3-H" />
         </transforms:log>
         <transforms:linear transforms:minRange="0"  transforms:maxRange="1024"  gain="1" >
           <data-type:parameter data-type:name="FL2-A" />
         </transforms:linear>
         <transforms:linear transforms:minRange="0"  transforms:maxRange="1024"  gain="1" >
           <data-type:parameter data-type:name="FL2-W" />
         </transforms:linear>
       </Transformations>
       <Keywords>
         <Keyword name="FJ_FCS_VERSION"  value="2" />
         <Keyword name="$BYTEORD"  value="4,3,2,1" />
         <Keyword name="$DATATYPE"  value="I" />
         <Keyword name="$NEXTDATA"  value="0" />
         <Keyword name="$SYS"  value="Macintosh System Software 10.6.8" />
         <Keyword name="CREATOR"  value="CellQuest Pro  6.0" />
         <Keyword name="LOGIN NAME"  value="BD" />
         <Keyword name="WORKSTATION"  value="(Unavailable)" />
         <Keyword name="$TOT"  value="10000" />
         <Keyword name="$MODE"  value="L" />
         <Keyword name="$PAR"  value="7" />
         <Keyword name="$P1N"  value="FSC-H" />
         <Keyword name="$P1R"  value="1024" />
         <Keyword name="$P1B"  value="16" />
         <Keyword name="$P1E"  value="0,0" />
         <Keyword name="$P2N"  value="SSC-H" />
         <Keyword name="$P2R"  value="1024" />
         <Keyword name="$P2B"  value="16" />
         <Keyword name="$P2E"  value="0,0" />
         <Keyword name="$P3N"  value="FL1-H" />
         <Keyword name="$P3R"  value="1024" />
         <Keyword name="$P3B"  value="16" />
         <Keyword name="$P3E"  value="4,0" />
         <Keyword name="$P4N"  value="FL2-H" />
         <Keyword name="$P4R"  value="1024" />
         <Keyword name="$P4B"  value="16" />
         <Keyword name="$P4E"  value="4,0" />
         <Keyword name="$P5N"  value="FL3-H" />
         <Keyword name="$P5R"  value="1024" />
         <Keyword name="$P5B"  value="16" />
         <Keyword name="$P5E"  value="4,0" />
         <Keyword name="$P6N"  value="FL2-A" />
         <Keyword name="$P6R"  value="1024" />
         <Keyword name="$P6B"  value="16" />
         <Keyword name="$P6E"  value="0,0" />
         <Keyword name="$P7N"  value="FL2-W" />
         <Keyword name="$P7R"  value="1024" />
         <Keyword name="$P7B"  value="16" />
         <Keyword name="$P7E"  value="0,0" />
         <Keyword name="$P1S"  value="FSC-Height" />
         <Keyword name="$P2S"  value="SSC-Height" />
         <Keyword name="$P3S"  value="FL1-Height" />
         <Keyword name="$P4S"  value="FL2-Height" />
         <Keyword name="PANEL NAME"  value="Untitled Acquisition Tube List" />
         <Keyword name="TUBE NAME"  value="Untitled" />
         <Keyword name="START BATCH"  value="TRUE" />
         <Keyword name="END BATCH"  value="TRUE" />
         <Keyword name="$OP"  value="BD" />
         <Keyword name="$CYT"  value="FACSCalibur" />
         <Keyword name="CYTNUM"  value="0123456789" />
         <Keyword name="$BTIM"  value="16:44:36" />
         <Keyword name="$ETIM"  value="16:44:49" />
         <Keyword name="BD$AcqLibVersion"  value="6.0" />
         <Keyword name="BD$NPAR"  value="7" />
         <Keyword name="BD$P1N"  value="FSC-H" />
         <Keyword name="BD$P2N"  value="SSC-H" />
         <Keyword name="BD$P3N"  value="FL1-H" />
         <Keyword name="BD$P4N"  value="FL2-H" />
         <Keyword name="BD$P5N"  value="FL3-H" />
         <Keyword name="BD$P6N"  value="FL2-A" />
         <Keyword name="BD$P7N"  value="FL2-W" />
         <Keyword name="BD$WORD0"  value="255" />
         <Keyword name="BD$WORD1"  value="336" />
         <Keyword name="BD$WORD2"  value="505" />
         <Keyword name="BD$WORD3"  value="473" />
         <Keyword name="BD$WORD4"  value="619" />
         <Keyword name="BD$WORD5"  value="398" />
         <Keyword name="BD$WORD6"  value="398" />
         <Keyword name="BD$WORD7"  value="398" />
         <Keyword name="BD$WORD8"  value="398" />
         <Keyword name="BD$WORD9"  value="397" />
         <Keyword name="BD$WORD10"  value="299" />
         <Keyword name="BD$WORD11"  value="377" />
         <Keyword name="BD$WORD12"  value="599" />
         <Keyword name="BD$WORD13"  value="0" />
         <Keyword name="BD$WORD14"  value="350" />
         <Keyword name="BD$WORD15"  value="529" />
         <Keyword name="BD$WORD16"  value="490" />
         <Keyword name="BD$WORD17"  value="650" />
         <Keyword name="BD$WORD18"  value="100" />
         <Keyword name="BD$WORD19"  value="100" />
         <Keyword name="BD$WORD20"  value="100" />
         <Keyword name="BD$WORD21"  value="100" />
         <Keyword name="BD$WORD22"  value="100" />
         <Keyword name="BD$WORD23"  value="1" />
         <Keyword name="BD$WORD24"  value="1" />
         <Keyword name="BD$WORD25"  value="0" />
         <Keyword name="BD$WORD26"  value="0" />
         <Keyword name="BD$WORD27"  value="0" />
         <Keyword name="BD$WORD28"  value="136" />
         <Keyword name="BD$WORD29"  value="52" />
         <Keyword name="BD$WORD30"  value="52" />
         <Keyword name="BD$WORD31"  value="52" />
         <Keyword name="BD$WORD32"  value="52" />
         <Keyword name="BD$WORD33"  value="52" />
         <Keyword name="BD$WORD34"  value="0" />
         <Keyword name="BD$WORD35"  value="294" />
         <Keyword name="BD$WORD36"  value="0" />
         <Keyword name="BD$WORD37"  value="0" />
         <Keyword name="BD$WORD38"  value="280" />
         <Keyword name="BD$WORD39"  value="3" />
         <Keyword name="BD$WORD40"  value="3" />
         <Keyword name="BD$WORD41"  value="100" />
         <Keyword name="BD$WORD42"  value="100" />
         <Keyword name="BD$WORD43"  value="0" />
         <Keyword name="BD$WORD44"  value="1023" />
         <Keyword name="BD$WORD45"  value="1023" />
         <Keyword name="BD$WORD46"  value="1023" />
         <Keyword name="BD$WORD47"  value="54" />
         <Keyword name="BD$WORD48"  value="800" />
         <Keyword name="BD$WORD49"  value="0" />
         <Keyword name="BD$WORD50"  value="0" />
         <Keyword name="BD$WORD51"  value="52" />
         <Keyword name="BD$WORD52"  value="321" />
         <Keyword name="BD$WORD53"  value="321" />
         <Keyword name="BD$WORD54"  value="321" />
         <Keyword name="BD$WORD55"  value="321" />
         <Keyword name="BD$WORD56"  value="322" />
         <Keyword name="BD$WORD57"  value="321" />
         <Keyword name="BD$WORD58"  value="321" />
         <Keyword name="BD$WORD59"  value="345" />
         <Keyword name="BD$WORD60"  value="321" />
         <Keyword name="BD$WORD61"  value="321" />
         <Keyword name="BD$WORD62"  value="871" />
         <Keyword name="BD$WORD63"  value="321" />
         <Keyword name="BD$LASERMODE"  value="1" />
         <Keyword name="CalibFile"  value="FALSE" />
         <Keyword name="P7THRESVOL"  value="52" />
         <Keyword name="$FIL"  value="Data.243" />
         <Keyword name="FILE GUID"  value="341A0BAE-0CA9-46FD-8831-6307F7A51175" />
         <Keyword name="$DATE"  value="25-Mar-22" />
         <Keyword name="$P5S"  value="" />
         <Keyword name="$P6S"  value="" />
         <Keyword name="$P7S"  value="" />
       </Keywords>
       <SampleNode name="[ Data.243 ]"  annotation=""  owningGroup=""  expanded="1"  sortPriority="10"  count="10000"  sampleID="8" >
         <Graph smoothing="0"  backColor="#ffffff"  foreColor="#000000"  heatMapStatParameter="FL1-H"  type="Histogram"  fast="1" >
           <Axis dimension="x"  name="FL2-H"  label=""  auto="auto" />
           <Axis dimension="y"  name=""  label=""  auto="auto" />
           <GraphSettings level="5%"  smoothingHighResolution="1"  contourHighResolution="1"  histogramSmoothingCount="0"  graphResolution="256"  showOutliers="0"  drawLargeDots="0"  dotsToDraw="8000"  tint="le.chartfill.tinted.40"  lineWeight="le.lineweight.normal"  lineStyle="le.linestyle.solid" />
           <GraphEnvironment showGrid="0"  showAxes="H"  showGates="1"  showFreqOnPlots="1"  showGateNameOnPlots="1"  showMedians="0"  showUncomped="0"  addEventParam="0"  lastYAxisName="" >
             <TextTraits font="SansSerif"  size="11"  name="Labels"  style="plain"  color="#000000"  background="#00ffffff"  just="left" />
             <TextTraits font="SansSerif"  size="11"  name="LayoutGates"  style="plain"  color="#000000"  background="#00ffffff"  just="left" />
             <TextTraits font="SansSerif"  size="9"  name="Numbers"  style="plain"  color="#000000"  background="#00ffffff"  just="left" />
             <TextTraits font="SansSerif"  size="9"  name="Legend"  style="plain"  color="#000000"  background="#00ffffff"  just="left" />
             <WindowPosition x="0"  y="0"  width="748"  height="708"  displayed="0"  panelState="++" />
           </GraphEnvironment>
         </Graph>
         <Subpopulations>
           <Population name="P1"  annotation=""  owningGroup="All Samples"  expanded="1"  sortPriority="10"  count="8500" >
             <Graph smoothing="0"  backColor="#ffffff"  foreColor="#000000"  heatMapStatParameter="FL1-H :: FL1-Height"  type="Pseudocolor"  fast="1" >
               <Axis dimension="x"  name="FL1-H"  label=""  auto="auto" />
               <Axis dimension="y"  name="FL2-H"  label=""  auto="auto" />
               <GraphSettings level="5%"  smoothingHighResolution="1"  contourHighResolution="1"  histogramSmoothingCount="0"  graphResolution="256"  showOutliers="0"  drawLargeDots="0"  dotsToDraw="8000"  tint="le.chartfill.tinted.40"  lineWeight="le.lineweight.normal"  lineStyle="le.linestyle.solid" />
               <GraphEnvironment showGrid="0"  showAxes="tnlTNL"  showGates="1"  showFreqOnPlots="1"  showGateNameOnPlots="1"  showMedians="0"  showUncomped="0"  addEventParam="0"  lastYAxisName="" >
                 <TextTraits font="SansSerif"  size="11"  name="Labels"  style="plain"  color="#000000"  background="#00ffffff"  just="left" />
                 <TextTraits font="SansSerif"  size="11"  name="LayoutGates"  style="plain"  color="#000000"  background="#00ffffff"  just="left" />
                 <TextTraits font="SansSerif"  size="9"  name="Numbers"  style="plain"  color="#000000"  background="#00ffffff"  just="left" />
                 <TextTraits font="SansSerif"  size="9"  name="Legend"  style="plain"  color="#000000"  background="#00ffffff"  just="left" />
                 <WindowPosition x="-6"  y="-6"  width="1296"  height="738"  displayed="0"  panelState="+--" />
               </GraphEnvironment>
             </Graph>
             <Gate gating:id="ID1011550276" >
               <gating:EllipsoidGate eventsInside="1"  annoOffsetX="0"  annoOffsetY="0"  tint="#000000"  isTinted="0"  lineWeight="Normal"  userDefined="1"  gating:distance="200.134632638498" >
                 <gating:dimension>
                   <data-type:fcs-dimension data-type:name="FSC-H" />
                 </gating:dimension>
                 <gating:dimension>
                   <data-type:fcs-dimension data-type:name="SSC-H" />
                 </gating:dimension>
                 <gating:foci>
                   <gating:vertex>
                     <gating:coordinate data-type:value="40.1782160876" />
                     <gating:coordinate data-type:value="24.1615963828" />
                   </gating:vertex>
                   <gating:vertex>
                     <gating:coordinate data-type:value="161.8217839124" />
                     <gating:coordinate data-type:value="158.8384036172" />
                   </gating:vertex>
                 </gating:foci>
                 <gating:edge>
                   <gating:vertex>
                     <gating:coordinate data-type:value="31" />
                     <gating:coordinate data-type:value="14" />
                   </gating:vertex>
                   <gating:vertex>
                     <gating:coordinate data-type:value="171" />
                     <gating:coordinate data-type:value="169" />
                   </gating:vertex>
                   <gating:vertex>
                     <gating:coordinate data-type:value="136" />
                     <gating:coordinate data-type:value="53" />
                   </gating:vertex>
                   <gating:vertex>
                     <gating:coordinate data-type:value="67" />
                     <gating:coordinate data-type:value="130" />
                   </gating:vertex>
                 </gating:edge>
               </gating:EllipsoidGate>
             </Gate>
             <Subpopulations>
               <Population name="Q1: FL1-Height- , FL2-Height+"  annotation=""  owningGroup="All Samples"  expanded="1"  sortPriority="10"  count="362" >
                 <Graph smoothing="0"  backColor="#ffffff"  foreColor="#000000"  heatMapStatParameter="FL1-H"  type="Pseudocolor"  fast="1" >
                   <Axis dimension="x"  name="FL1-H"  label=""  auto="auto" />
                   <Axis dimension="y"  name="FL2-H"  label=""  auto="auto" />
                   <GraphSettings level="5%"  smoothingHighResolution="1"  contourHighResolution="1"  histogramSmoothingCount="0"  graphResolution="256"  showOutliers="0"  drawLargeDots="0"  dotsToDraw="8000"  tint="le.chartfill.tinted.40"  lineWeight="le.lineweight.normal"  lineStyle="le.linestyle.solid" />
                   <GraphEnvironment showGrid="0"  showAxes="tnlTNL"  showGates="1"  showFreqOnPlots="1"  showGateNameOnPlots="1"  showMedians="0"  showUncomped="0"  addEventParam="0"  lastYAxisName="" >
                     <TextTraits font="SansSerif"  size="11"  name="Labels"  style="plain"  color="#000000"  background="#00ffffff"  just="left" />
                     <TextTraits font="SansSerif"  size="11"  name="LayoutGates"  style="plain"  color="#000000"  background="#00ffffff"  just="left" />
                     <TextTraits font="SansSerif"  size="9"  name="Numbers"  style="plain"  color="#000000"  background="#00ffffff"  just="left" />
                     <TextTraits font="SansSerif"  size="9"  name="Legend"  style="plain"  color="#000000"  background="#00ffffff"  just="left" />
                     <WindowPosition x="980"  y="348"  width="390"  height="582"  displayed="1"  panelState="---" />
                   </GraphEnvironment>
                 </Graph>
                 <Gate gating:id="ID232581501"  gating:parent_id="ID1011550276" >
                   <gating:RectangleGate eventsInside="1"  annoOffsetX="0"  annoOffsetY="0"  tint="#000000"  isTinted="0"  lineWeight="Normal"  userDefined="1"  percentX="0"  percentY="0" >
                     <gating:dimension gating:max="103.94574653722626" >
                       <data-type:fcs-dimension data-type:name="FL1-H" />
                     </gating:dimension>
                     <gating:dimension gating:min="118.78630004490202" >
                       <data-type:fcs-dimension data-type:name="FL2-H" />
                     </gating:dimension>
                   </gating:RectangleGate>
                 </Gate>
               </Population>
               <Population name="Q2: FL1-Height+ , FL2-Height+"  annotation=""  owningGroup="All Samples"  expanded="1"  sortPriority="10"  count="2255" >
                 <Graph smoothing="0"  backColor="#ffffff"  foreColor="#000000"  heatMapStatParameter="FL1-H"  type="Pseudocolor"  fast="1" >
                   <Axis dimension="x"  name="FL1-H"  label=""  auto="auto" />
                   <Axis dimension="y"  name="FL2-H"  label=""  auto="auto" />
                   <GraphSettings level="5%"  smoothingHighResolution="1"  contourHighResolution="1"  histogramSmoothingCount="0"  graphResolution="256"  showOutliers="0"  drawLargeDots="0"  dotsToDraw="8000"  tint="le.chartfill.tinted.40"  lineWeight="le.lineweight.normal"  lineStyle="le.linestyle.solid" />
                   <GraphEnvironment showGrid="0"  showAxes="tnlTNL"  showGates="1"  showFreqOnPlots="1"  showGateNameOnPlots="1"  showMedians="0"  showUncomped="0"  addEventParam="0"  lastYAxisName="" >
                     <TextTraits font="SansSerif"  size="11"  name="Labels"  style="plain"  color="#000000"  background="#00ffffff"  just="left" />
                     <TextTraits font="SansSerif"  size="11"  name="LayoutGates"  style="plain"  color="#000000"  background="#00ffffff"  just="left" />
                     <TextTraits font="SansSerif"  size="9"  name="Numbers"  style="plain"  color="#000000"  background="#00ffffff"  just="left" />
                     <TextTraits font="SansSerif"  size="9"  name="Legend"  style="plain"  color="#000000"  background="#00ffffff"  just="left" />
                     <WindowPosition x="980"  y="348"  width="390"  height="582"  displayed="1"  panelState="---" />
                   </GraphEnvironment>
                 </Graph>
                 <Gate gating:id="ID52106934"  gating:parent_id="ID1011550276" >
                   <gating:RectangleGate eventsInside="1"  annoOffsetX="0"  annoOffsetY="0"  tint="#000000"  isTinted="0"  lineWeight="Normal"  userDefined="1"  percentX="0"  percentY="0" >
                     <gating:dimension gating:min="103.94574653722626" >
                       <data-type:fcs-dimension data-type:name="FL1-H" />
                     </gating:dimension>
                     <gating:dimension gating:min="118.78630004490202" >
                       <data-type:fcs-dimension data-type:name="FL2-H" />
                     </gating:dimension>
                   </gating:RectangleGate>
                 </Gate>
               </Population>
               <Population name="Q3: FL1-Height+ , FL2-Height-"  annotation=""  owningGroup="All Samples"  expanded="1"  sortPriority="10"  count="271" >
                 <Graph smoothing="0"  backColor="#ffffff"  foreColor="#000000"  heatMapStatParameter="FL1-H"  type="Pseudocolor"  fast="1" >
                   <Axis dimension="x"  name="FL1-H"  label=""  auto="auto" />
                   <Axis dimension="y"  name="FL2-H"  label=""  auto="auto" />
                   <GraphSettings level="5%"  smoothingHighResolution="1"  contourHighResolution="1"  histogramSmoothingCount="0"  graphResolution="256"  showOutliers="0"  drawLargeDots="0"  dotsToDraw="8000"  tint="le.chartfill.tinted.40"  lineWeight="le.lineweight.normal"  lineStyle="le.linestyle.solid" />
                   <GraphEnvironment showGrid="0"  showAxes="tnlTNL"  showGates="1"  showFreqOnPlots="1"  showGateNameOnPlots="1"  showMedians="0"  showUncomped="0"  addEventParam="0"  lastYAxisName="" >
                     <TextTraits font="SansSerif"  size="11"  name="Labels"  style="plain"  color="#000000"  background="#00ffffff"  just="left" />
                     <TextTraits font="SansSerif"  size="11"  name="LayoutGates"  style="plain"  color="#000000"  background="#00ffffff"  just="left" />
                     <TextTraits font="SansSerif"  size="9"  name="Numbers"  style="plain"  color="#000000"  background="#00ffffff"  just="left" />
                     <TextTraits font="SansSerif"  size="9"  name="Legend"  style="plain"  color="#000000"  background="#00ffffff"  just="left" />
                     <WindowPosition x="980"  y="348"  width="390"  height="582"  displayed="1"  panelState="---" />
                   </GraphEnvironment>
                 </Graph>
                 <Gate gating:id="ID661973714"  gating:parent_id="ID1011550276" >
                   <gating:RectangleGate eventsInside="1"  annoOffsetX="0"  annoOffsetY="0"  tint="#000000"  isTinted="0"  lineWeight="Normal"  userDefined="1"  percentX="0"  percentY="0" >
                     <gating:dimension gating:min="103.94574653722626" >
                       <data-type:fcs-dimension data-type:name="FL1-H" />
                     </gating:dimension>
                     <gating:dimension gating:max="118.78630004490202" >
                       <data-type:fcs-dimension data-type:name="FL2-H" />
                     </gating:dimension>
                   </gating:RectangleGate>
                 </Gate>
               </Population>
               <Population name="Q4: FL1-Height- , FL2-Height-"  annotation=""  owningGroup="All Samples"  expanded="1"  sortPriority="10"  count="5612" >
                 <Graph smoothing="0"  backColor="#ffffff"  foreColor="#000000"  heatMapStatParameter="FL1-H"  type="Pseudocolor"  fast="1" >
                   <Axis dimension="x"  name="FL1-H"  label=""  auto="auto" />
                   <Axis dimension="y"  name="FL2-H"  label=""  auto="auto" />
                   <GraphSettings level="5%"  smoothingHighResolution="1"  contourHighResolution="1"  histogramSmoothingCount="0"  graphResolution="256"  showOutliers="0"  drawLargeDots="0"  dotsToDraw="8000"  tint="le.chartfill.tinted.40"  lineWeight="le.lineweight.normal"  lineStyle="le.linestyle.solid" />
                   <GraphEnvironment showGrid="0"  showAxes="tnlTNL"  showGates="1"  showFreqOnPlots="1"  showGateNameOnPlots="1"  showMedians="0"  showUncomped="0"  addEventParam="0"  lastYAxisName="" >
                     <TextTraits font="SansSerif"  size="11"  name="Labels"  style="plain"  color="#000000"  background="#00ffffff"  just="left" />
                     <TextTraits font="SansSerif"  size="11"  name="LayoutGates"  style="plain"  color="#000000"  background="#00ffffff"  just="left" />
                     <TextTraits font="SansSerif"  size="9"  name="Numbers"  style="plain"  color="#000000"  background="#00ffffff"  just="left" />
                     <TextTraits font="SansSerif"  size="9"  name="Legend"  style="plain"  color="#000000"  background="#00ffffff"  just="left" />
                     <WindowPosition x="980"  y="348"  width="390"  height="582"  displayed="1"  panelState="---" />
                   </GraphEnvironment>
                 </Graph>
                 <Gate gating:id="ID1073470968"  gating:parent_id="ID1011550276" >
                   <gating:RectangleGate eventsInside="1"  annoOffsetX="0"  annoOffsetY="0"  tint="#000000"  isTinted="0"  lineWeight="Normal"  userDefined="1"  percentX="0"  percentY="0" >
                     <gating:dimension gating:max="103.94574653722626" >
                       <data-type:fcs-dimension data-type:name="FL1-H" />
                     </gating:dimension>
                     <gating:dimension gating:max="118.78630004490202" >
                       <data-type:fcs-dimension data-type:name="FL2-H" />
                     </gating:dimension>
                   </gating:RectangleGate>
                 </Gate>
               </Population>
             </Subpopulations>
           </Population>
         </Subpopulations>
       </SampleNode>
     </Sample>
   </SampleList>
   <TableEditor title="FlowJo Tables: apoptosis.wsp"  current="Table" >
     <Table name="Table"  outputFile="file:/C:/Users/admin/Documents/Table"  color="#00ffffff"  isBatch="0"  quickclose="0"  destination="toDisplay"  outputFormat="fj.document.type.table"  autoColumnName="" >
       <PrintLayout flipPattern0="0"  rows="1"  columns="1"  padding="36"  header=""  footer=""  headerActive="0"  footerActive="0"  scalingMode="fj.print.scale.none"  scaling="1"  orientation="1"  width="595.2744"  height="841.8888"  imageableX="72"  imageableY="72"  imageableWidth="451.2744"  imageableHeight="697.8888" />
       <PageSection sectionName="header" >&lt;table width=&quot;100%&quot;&gt;&lt;tr&gt;&lt;td align=&quot;left&quot; valign=&quot;top&quot;&gt;&amp;NBSP&amp;NBSP&amp;NBSP&amp;NBSP&lt;IMG SRC=&quot;file:/D:/FlowJo_10.8.1/images/fj_icon.png&quot;&gt;&lt;/IMG&gt;&lt;br/&gt;FlowJo, LLC&lt;/td&gt;&lt;td align=&quot;right&quot; valign=&quot;top&quot;&gt;Page &lt;PageNumber/&gt;&lt;/td&gt;&lt;/tr&gt;&lt;/table&gt;</PageSection>
       <PageSection sectionName="footer" >&lt;table width=&quot;100%&quot;&gt;&lt;tr&gt;&lt;td align=&quot;left&quot;  valign=&quot;bottom&quot;&gt;&lt;LongDate/&gt;&lt;/td&gt;&lt;td align=&quot;right&quot; valign=&quot;bottom&quot;&gt;&lt;Version/&gt;&lt;/td&gt;&lt;/tr&gt;&lt;/table&gt;</PageSection>
       <Iteration iterationType="SAMPLE"  iterationValue="6"  iterationKeyword=""  discriminator=""  panelSize="1"  groupName="workspaceSelection" />
     </Table>
   </TableEditor>
   <LayoutEditor title="FlowJo Layouts: apoptosis.wsp"  current="Layout"  showGrid="0"  showPageBreaks="0"  showGuides="0"  showDebugOutput="0" >
     <Layout name="Layout"  outputFile="file:/C:/Users/admin/Documents/Layout"  color="#00ffffff"  isBatch="0"  showGrid="0"  showRulers="1"  showDebugOutput="0"  showGuides="0"  showPageBreaks="1"  scale="0.5" >
       <PrintLayout flipPattern0="0"  rows="1"  columns="1"  padding="36"  header=""  footer=""  headerActive="0"  footerActive="0"  scalingMode="fj.print.scale.none"  scaling="1"  orientation="1"  width="595.2744"  height="841.8888"  imageableX="72"  imageableY="72"  imageableWidth="451.2744"  imageableHeight="697.8888" />
       <PageSection sectionName="header" >&lt;table width=&quot;100%&quot;&gt;&lt;tr&gt;&lt;td align=&quot;left&quot; valign=&quot;top&quot;&gt;&amp;NBSP&amp;NBSP&amp;NBSP&amp;NBSP&lt;IMG SRC=&quot;file:/D:/FlowJo_10.8.1/images/fj_icon.png&quot;&gt;&lt;/IMG&gt;&lt;br/&gt;FlowJo, LLC&lt;/td&gt;&lt;td align=&quot;right&quot; valign=&quot;top&quot;&gt;Page &lt;PageNumber/&gt;&lt;/td&gt;&lt;/tr&gt;&lt;/table&gt;</PageSection>
       <PageSection sectionName="footer" >&lt;table width=&quot;100%&quot;&gt;&lt;tr&gt;&lt;td align=&quot;left&quot;  valign=&quot;bottom&quot;&gt;&lt;LongDate/&gt;&lt;/td&gt;&lt;td align=&quot;right&quot; valign=&quot;bottom&quot;&gt;&lt;Version/&gt;&lt;/td&gt;&lt;/tr&gt;&lt;/table&gt;</PageSection>
       <Iteration iterationType="OFF"  iterationValue="6"  iterationKeyword=""  discriminator=""  panelSize="1"  groupName="All Samples" />
       <BatchSettings useCurrentGroup="1"  length="3"  name=""  order="ACROSS"  direction="COLUMNS"  append="0"  destination="toLayout"  separatePages="0"  launchApp="1"  header="0"  footer="0"  commandLineBatch="0" />
       <FigList/>
     </Layout>
     <WindowPosition x="0"  y="0"  width="900"  height="600" />
   </LayoutEditor>
   <Scripts>
     <Script lang="text/javascript"  name="New Script    " />
   </Scripts>
   <Experiment>
     <PlateModel name="Plate"  color="#00ffffff"  rows="8"  columns="12"  plateID="00000"  expID="000-00000"  format="Plate"  showNEntries="1"  peHeatmap="1"  peShowEnums="1"  peThickBorders="1" >
       <PrintLayout flipPattern0="0"  rows="1"  columns="1"  padding="36"  header=""  footer=""  headerActive="0"  footerActive="0"  scalingMode="fj.print.scale.none"  scaling="1"  orientation="1"  width="595.2744"  height="841.8888"  imageableX="72"  imageableY="72"  imageableWidth="451.2744"  imageableHeight="697.8888" />
     </PlateModel>
     <PlateEditorState>
       <KeywordList>
         <Keyword attribute="Time point"  value="24hr" />
         <Keyword attribute="Treatment &quot;Drug A&quot;"  value="10ug/L" />
         <Keyword attribute="Assay"  value="GFP Reporter" />
       </KeywordList>
       <StagingArea>
         <StagingWell/>
         <StagingWell/>
         <StagingWell/>
         <StagingWell/>
       </StagingArea>
     </PlateEditorState>
   </Experiment>
   <Exports/>
   <SOPS/>
   <experiment/>
   <weights/>
 </Workspace>
