# Supplementary material for: Qingxuan Runmu Yin alleviates dry eye disease via inhibition of the HMOX1/HIF-1 pathway affecting ferroptosis
Source: Front Pharmacol. 2024 Sep 11;15:1391946. doi: 10.3389/fphar.2024.1391946 (PMC11425584; doi:10.3389/fphar.2024.1391946)
Supplement: Supplementary file 10 [file DataSheet7.ZIP]

Archive with 8 entries (6 files):
- WB/1/
- WB/1/gapdh.tif
- WB/1/HIF-1a┴.tif
- WB/1/HMOX1.tif
- WB/2/
- WB/2/gapdh.tif
- WB/2/HIF-1a┴.tif
- WB/2/HMOX1.tif
